# Supplementary material for: The Maximum Growth Temperature for Eukaryotes Is Thermodynamically Driven but Ecologically Contingent
Source: Life (Basel). 2026 Jun 17;16(6):1016. doi: 10.3390/life16061016 (PMC13301826; doi:10.3390/life16061016)
Supplement: Supplementary file 1 [file life-16-01016-s001.zip]

Archive with 1 entries (1 files):
- Bains fungal Growth dataset.xlsm
