# Supplementary material for: The Maximum Growth Temperature for Eukaryotes Is Thermodynamically Driven but Ecologically Contingent
Source: Life (Basel). 2026 Jun 17;16(6):1016. doi: 10.3390/life16061016 (PMC13301826; doi:10.3390/life16061016)
Supplement: Supplementary file 1 [file life-16-01016-s001.zip › Bains fungal Growth dataset.xlsm]

## Sheet: Read Me
	The dataset
	This dataset is of fungal and oomycete growth temperatures, genome and proteome sizes, and analysis of genome and proteome data focusing on the abundance of intrinsically disordered proteins
		See Bains 2026 "The maximum growth temperature for eukaryotes is thermo-dynamically driven but ecologically contingent" for more details
		The dataset is a development of the dataset provided by Bains 2025 " Linking fungal genomics to thermal growth limits: a dataset of 730 sequenced species" https://www.mdpi.com/2306-5729/10/4/42
		Sources of genomic data
			https://mycocosm.jgi.doe.gov/mycocosm/home	Primary. Where multiple strains data are listed, an average was used.	accessed 1/8/2023		Proteins accessed 30/12/2024 - Files/additional files/Annotation/Filtered Models/Proteins/ ..fasta
			https://www.ncbi.nlm.nih.gov/datasets/	All G+C data from NCBI	accessed 1/8/2023		(was https://www.ncbi.nlm.nih.gov/genome/)
			Literature	Where data missing from other two
			https://nmdc.cn/fungalnames/	fungal names
			undermind search term	Synthesizing a dataset of fungal species by integrating genome data (from any source, with preference for genomes annotated with coding regions numbers) with experimentally determined minimum and maximum growth temperatures, prioritizing completeness across fungal diversity and actively seeking extremophilic species.	see https://www.nature.com/articles/d41586-024-03746-y
		Taxonomy data
			https://www.ncbi.nlm.nih.gov/Taxonomy/Browser/wwwtax.cgi
	Genomes and Temp DB
	A, B	Notes on sources for genomic and proteomic data. See Bains 2025 for more
	C	Systematic name from https://nmdc.cn/fungalnames/
	D	Name as used in the original source material
	E	Other names for this organism, if any
	F	Genome length in megabases
	G	Total proteome number of proteins as reported in the genome depository
	H	G:C content of genome, if reported
	I	Reference for additional genome information, if any
	J	Source for the proteome, if it was available (blank = no proteome data is publically available)
	K - M	Minimum, maximum and range of growth temperatures from individual literature papers
	N	Basis for the growth temperature data. 'Stated' = these values are stated in the reference. 'Graph' = a full growth temperature growth curve
			was provided in the paper, and minimum, optimum and maximum can be described from that. 'Model' = growth rates at different temperartures are reported
			but not a full range of temperatures, so the growth model described in Bains 2025 was applied to infer maximum and minimum growth temperatures
	O	Reference for the growth temperature data
	P - R	Minimum, maximum and range of growth temperatures from Beber et al 2020
	T - V	Combined data from K - M and P - R: if only one present, that was used, if both were present the ninimum of the two MIN values and the maximum of the two MAX values was used
	W	Species classification from the NCBI taxonomy server
	X - EH	Analysis of the proteomes. See Bains 2026 for details
	References
	A	References used in this spreadsheet

## Sheet: Genomes and Temp DB
		DATA AND DATA SOURCES								-0.542345	0.417586												GENOME AND PROTEOME ANALYSIS
										TEMPERATURE RANGE					TOGASHI TEMPERATURE RANGE				COMBINED TEMPS					number of proteins
Undermind hit	Source	Name from Fungal Names	Source name	Other name(s)	Genome length	Protein number	GC content	Reference for genomics	Proteome file source	Min	Max	Range	Basis	Reference	Min	Max	Number of entries in Togashi db		MIN	MAX	Range	NCBI classification	Fraction of genome coding		total number of amino acids	average of average disorder/protein	Total number of disordered amino acids	Average length of maximum run in each protein	Prots with 0-10% disord. a/a	Prots with 10-20% disord. a/a	Prots with 20-30% disord. a/a	Prots with 30-40% disord. a/a	Prots with 40-50% disord. a/a	Prots with 50-60% disord. a/a	Prots with 60-70% disord. a/a	Prots with 70-80% disord. a/a	Prots with 80-90% disord. a/a	Prots with 90-100% disord. a/a	number of runs of 10 - 19 a/a	number of runs of 20 - 29 a/a	number of runs of 30 - 39 a/a	number of runs of 40 - 49 a/a	number of runs of 50 - 59 a/a	number of runs of 60 - 69 a/a	number of runs of 70 - 79 a/a	number of runs of 80 - 89 a/a	number of runs of 90 - 99 a/a	number of runs of 100 - 109 a/a	number of runs of 110 - 119 a/a
	From Uniprot	Absidia glauca Hagem 1908	Absidia glauca		48.7	14891	44.5		Uniprot	4	37	33	Model	(Nguyen et al. 2016a)					4	37	33	cellular organisms; Eukaryota; Opisthokonta; Fungi; Fungi incertae sedis; Mucoromycota; Mucoromycotina; Mucoromycetes; Mucorales; Cunninghamellaceae; Absidia	0.403489	14825	6549974	0.333207	661439	21.9358	10661	1742	985	623	340	220	138	56	32	28	6977	4583	2097	1224	765	511	317	233	161	118	107
	From Literature	Actinomortierella wolfii (B.S. Mehrotra & Baijal) Vandepol & Bonito 2020	Mortierella wolfii		36.602	10038	47		NCBI	14	48	34	Stated	(Mouchacca 2000)					14	48	34	cellular organisms; Eukaryota; Opisthokonta; Fungi; Fungi incertae sedis; Mucoromycota; Mortierellomycotina; Mortierellomycetes; Mortierellales; Mortierellaceae; Actinomortierella	0.39837	8361	4860374	0.369059	790742	38.3466	5199	1105	745	504	348	233	109	65	31	22	6475	4615	2306	1489	945	643	444	294	220	183	141
	From Literature	Agaricus bisporus (J.E. Lange) Imbach 1946	agaricus bisporus		30.42	10438	46.5	(Zhao et al. 2023a)	Uniprot	7.5	34	26.5	Model	(Imtiaj et al. 2009, Ma et al. 2014)					7.5	34	26.5	cellular organisms; Eukaryota; Opisthokonta; Fungi; Dikarya; Basidiomycota; Agaricomycotina; Agaricomycetes; Agaricomycetidae; Agaricales; Agaricineae; Agaricaceae; Agaricus	0.561729	11675	5695932	0.32515	572379	22.1754	8564	1282	730	451	295	167	92	45	23	26	5960	4118	1817	969	656	476	301	195	143	119	99
	From Literature	Agaricus bitorquis (Quél.) Sacc. 1887	Agaricus bitorquis	Agaricus rodmani.	32.3	10028	45.19	(Zhao et al. 2023a)		15	36	21	Model	(Furlan et al. 1997)					15	36	21	cellular organisms; Eukaryota; Opisthokonta; Fungi; Dikarya; Basidiomycota; Agaricomycotina; Agaricomycetes; Agaricomycetidae; Agaricales; Agaricineae; Agaricaceae; Agaricus
	From Literature	Agaricus blazei Murrill 1945	Agaricus blazei		38.686	10119	49.59	(Lu et al. 2020)		5	35	30	Model	(Shu et al. 2007)					5	35	30	cellular organisms; Eukaryota; Opisthokonta; Fungi; Dikarya; Basidiomycota; Agaricomycotina; Agaricomycetes; Agaricomycetidae; Agaricales; Agaricineae; Agaricaceae; Agaricus
	Togashi database	Agroathelia rolfsii (Sacc.) Redhead & Mullineux 2023	athelia rolfsii	Sclerotium rolfsii	70.61	16920	46.28	(Yan et al. 2021)					Togashi	(Bebber et al. 2020)	8	42	15		8	42	34	cellular organisms; Eukaryota; Opisthokonta; Fungi; Dikarya; Basidiomycota; Agaricomycotina; Agaricomycetes; Agaricomycetidae; Amylocorticiales; Amylocorticiaceae; Agroathelia
	From Literature	Akanthomyces lecanii (Zimm.) Spatafora, Kepler & B. Shrestha 2017	Lecanicillium lecanii	Akanthomyces lecanii Verticillium lecanii	35.594	11030	53.1	(Shang et al. 2016)	Uniprot	12	34	22	Model	(Vu et al. 2007, Aiuchi et al. 2008)					12	34	22	cellular organisms; Eukaryota; Opisthokonta; Fungi; Dikarya; Ascomycota; saccharomyceta; Pezizomycotina; leotiomyceta; sordariomyceta; Sordariomycetes; Hypocreomycetidae; Hypocreales; Cordycipitaceae; Akanthomyces	0.450922	11019	5350041	0.330919	529517	24.058	8220	1071	626	411	276	170	128	59	22	36	4867	3170	1481	870	626	402	281	184	125	98	109
	Oomycete search	Akanthomyces muscarius (Petch) Spatafora, Kepler & B. Shrestha 2017	Lecanicillium muscarium		36.2	12347	53			5	30		stated						5	30	25	cellular organisms; Eukaryota; Opisthokonta; Fungi; Dikarya; Ascomycota; saccharomyceta; Pezizomycotina; leotiomyceta; sordariomyceta; Sordariomycetes; Hypocreomycetidae; Hypocreales; Cordycipitaceae; Akanthomyces	0.484028	12961	5840601	0.322857	538284	21.0414	9897	1215	686	428	289	200	108	71	37	30	5082	3349	1497	871	628	392	273	189	138	105	116
	Togashi database	Albugo candida (Pers. ex J.F. Gmel.) Roussel 1806	albugo candida		45.3	15824	43	(Links et al. 2011)	Uniprot				Togashi	(Bebber et al. 2020)	0	25	5		0	25	25	cellular organisms; Eukaryota; Sar; Stramenopiles; Oomycota; Albuginales; Albuginaceae; Albugo	0.435097	13200	6569959	0.247985	200825	8.44841	12023	688	237	114	49	37	27	10	9	6	3034	1501	581	307	126	132	91	46	22	14	18
	From Literature	Allomyces arbusculus E.J. Butler 1911	Allomyces arbuscula		26.4828	8889	61.8		NCBI	21	41	20	Stated	(Nielsen 1982)					21	41	20	cellular organisms; Eukaryota; Opisthokonta; Fungi; Fungi incertae sedis; Blastocladiomycota; Blastocladiomycetes; Blastocladiales; Blastocladiaceae; Allomyces	0.572157	8889	5050772	0.354535	646682	31.7754	5825	1164	801	483	283	170	82	46	20	15	6061	4207	1948	1192	728	494	351	260	180	160	124
	From Literature	Allomyces macrogynus (R. Emers.) R. Emers. & C.M. Wilson 1954	Allomyces macrogynus		57.0606	19447	60.5		Uniprot	20	40	20	Model	(Nielsen 1982)					20	40	20	cellular organisms; Eukaryota; Opisthokonta; Fungi; Fungi incertae sedis; Blastocladiomycota; Blastocladiomycetes; Blastocladiales; Blastocladiaceae; Allomyces	0.47175	18611	8972772	0.356886	1065984	27.4294	12344	2486	1476	949	564	337	213	106	64	72	10855	7174	3407	1950	1249	831	542	393	316	229	185
	From Literature	Alternaria alternata (Fr.) Keissl. 1912	Alternaria alternata		33.3513	12792	51.1		Uniprot	4	35	31	graph	(Sardella et al. 2018)	-2	40	6		-2	40	36.5	cellular organisms; Eukaryota; Opisthokonta; Fungi; Dikarya; Ascomycota; saccharomyceta; Pezizomycotina; leotiomyceta; dothideomyceta; Dothideomycetes; Pleosporomycetidae; Pleosporales; Pleosporineae; Pleosporaceae; Alternaria; Alternaria sect. Alternaria; Alternaria alternata complex	0.553033	13463	6148114	0.328612	632297	22.7314	10146	1265	738	464	322	217	134	84	53	40	5742	3757	1762	1034	661	504	331	226	172	139	110
	From Literature	Alternaria arborescens E.G. Simmons 1999	Alternaria arborescens		33.7889	12852	51.1		NCBI	5	34	29	Model	(Vaquera et al. 2014)					5	34	29	cellular organisms; Eukaryota; Opisthokonta; Fungi; Dikarya; Ascomycota; saccharomyceta; Pezizomycotina; leotiomyceta; dothideomyceta; Dothideomycetes; Pleosporomycetidae; Pleosporales; Pleosporineae; Pleosporaceae; Alternaria; Alternaria sect. Alternaria	0.533587	12924	6009773	0.34174	654293	24.4182	9462	1300	772	507	308	231	144	86	59	55	5838	3934	1769	1101	664	504	365	232	168	153	114
	Togashi database	Alternaria brassicae (Berk.) Sacc. 1880	alternaria brassicae		33.8	11593	51	(Rajarammohan et al. 2019)					Togashi	(Bebber et al. 2020)	0	43	25		0	43	43	cellular organisms; Eukaryota; Opisthokonta; Fungi; Dikarya; Ascomycota; saccharomyceta; Pezizomycotina; leotiomyceta; dothideomyceta; Dothideomycetes; Pleosporomycetidae; Pleosporales; Pleosporineae; Pleosporaceae; Alternaria
	From Literature	Alternaria brassicicola (Schwein.) Wiltshire 1947	Alternaria brassicicola		31.753	10514	50.85	(Belmas et al. 2018)	JGI	0	36	36	Model	(Hempherson-Jones and Phelps 1989)	-2	40	3		-2	40	39	cellular organisms; Eukaryota; Opisthokonta; Fungi; Dikarya; Ascomycota; saccharomyceta; Pezizomycotina; leotiomyceta; dothideomyceta; Dothideomycetes; Pleosporomycetidae; Pleosporales; Pleosporineae; Pleosporaceae; Alternaria; Alternaria sect. Brassicicola	0.448198	10514	4743874	0.371118	572681	26.5206	7180	1250	715	465	319	224	138	93	57	73	5222	3642	1581	986	655	442	301	210	148	117	91
	Togashi database	Alternaria gaisen Nagano ex Bokura 1924	alternaria gaisen		33.988	13902	51		NCBI				Togashi	(Bebber et al. 2020)	10	40	20		10	40	30	cellular organisms; Eukaryota; Opisthokonta; Fungi; Dikarya; Ascomycota; saccharomyceta; Pezizomycotina; leotiomyceta; dothideomyceta; Dothideomycetes; Pleosporomycetidae; Pleosporales; Pleosporineae; Pleosporaceae; Alternaria; Alternaria sect. Alternaria	0.541852	13201	6138823	0.341327	657443	24.0073	9686	1324	760	522	350	211	143	91	49	65	6023	3951	1769	1082	719	517	360	232	160	151	104
	Togashi database	Alternaria longipes (Ellis & Everh.) E.W. Mason 1928	alternaria longipes		37.5	13219	51	(Feng et al. 2022)	JGI				Togashi	(Bebber et al. 2020)	12	34.5	12		12	34.5	22.5	cellular organisms; Eukaryota; Opisthokonta; Fungi; Dikarya; Ascomycota; saccharomyceta; Pezizomycotina; leotiomyceta; dothideomyceta; Dothideomycetes; Pleosporomycetidae; Pleosporales; Pleosporineae; Pleosporaceae; Alternaria; Alternaria sect. Alternaria	0.494179	13219	6177241	0.341605	660460	23.8963	9735	1311	778	520	316	226	148	80	57	48	5936	3953	1880	1114	712	494	343	240	184	154	103
	Togashi database	Alternaria porri (Ellis) Cif. 1930	alternaria porri		29.243	12232	51						Togashi	(Bebber et al. 2020)	6	36	9		6	36	30	cellular organisms; Eukaryota; Opisthokonta; Fungi; Dikarya; Ascomycota; saccharomyceta; Pezizomycotina; leotiomyceta; dothideomyceta; Dothideomycetes; Pleosporomycetidae; Pleosporales; Pleosporineae; Pleosporaceae; Alternaria; Alternaria sect. Porri
	Togashi database	Alternaria radicina Meier, Drechsler & E.D. Eddy 1922	alternaria radicina		34.6	6927	49.33	(Zhao et al. 2023b)					Togashi	(Bebber et al. 2020)	-0.6	36.3	11		-0.6	36.3	36.9	cellular organisms; Eukaryota; Opisthokonta; Fungi; Dikarya; Ascomycota; saccharomyceta; Pezizomycotina; leotiomyceta; dothideomyceta; Dothideomycetes; Pleosporomycetidae; Pleosporales; Pleosporineae; Pleosporaceae; Alternaria; Alternaria sect. Radicina
	From Literature	Alternaria solani Sorauer 1896	Alternaria solani		31.129	12258	51.2	(Zhang et al. 2018a)	JGI	2	42	40	Stated	(Doran 1922)	0	41	24		0	42	40.5	cellular organisms; Eukaryota; Opisthokonta; Fungi; Dikarya; Ascomycota; saccharomyceta; Pezizomycotina; leotiomyceta; dothideomyceta; Dothideomycetes; Pleosporomycetidae; Pleosporales; Pleosporineae; Pleosporaceae; Alternaria; Alternaria sect. Porri	0.528926	12258	5488309	0.354713	619841	25.0194	8660	1307	799	521	346	251	138	105	61	70	5580	3781	1677	1075	691	481	324	233	174	150	122
	Togashi database	Alternaria tomato (Cooke) L.R. Jones 1896	alternaria tomato	Alternaria tomatophila	32.326	12601	52.29						Togashi	(Bebber et al. 2020)	1.7	34.15	5		1.7	34.15	32.45	cellular organisms; Eukaryota; Opisthokonta; Fungi; Dikarya; Ascomycota; saccharomyceta; Pezizomycotina; leotiomyceta; dothideomyceta; Dothideomycetes; Pleosporomycetidae; Pleosporales; Pleosporineae; Pleosporaceae; Alternaria
	From Literature	Amanita muscaria (L.) Lam. 1783	Amanita muscaria		75.48	16973	47.7		Uniprot	8	30	22	Graph	(Guo et al. 2008)					8	30	22	cellular organisms; Eukaryota; Opisthokonta; Fungi; Dikarya; Basidiomycota; Agaricomycotina; Agaricomycetes; Agaricomycetidae; Agaricales; Pluteineae; Amanitaceae; Amanita	0.233957	17947	5886369	0.300828	480830	13.4952	14340	1454	852	455	335	198	116	82	57	58	5314	3416	1468	913	563	362	232	178	139	85	68
	From Literature	Amanita pseudoporphyria Hongo 1957	Amanita pseudoporphyria		51.7	16864	45.91	(Li et al. 2018)		17	32	15	Graph	(Guo et al. 2008)					17	32	15	cellular organisms; Eukaryota; Opisthokonta; Fungi; Dikarya; Basidiomycota; Agaricomycotina; Agaricomycetes; Agaricomycetidae; Agaricales; Pluteineae; Amanitaceae; Amanita
	From Literature	Amanita rubescens Pers. 1797	Amanita rubescens		76.593	16076	47.3		NCBI	14	35	21	Model	(Hacskaylo et al. 1965)					14	35	21	cellular organisms; Eukaryota; Opisthokonta; Fungi; Dikarya; Basidiomycota; Agaricomycotina; Agaricomycetes; Agaricomycetidae; Agaricales; Pluteineae; Amanitaceae; Amanita	0.262552	16076	6703221	0.299025	513732	15.9675	12841	1391	790	432	258	153	99	51	36	25	5661	3528	1631	926	585	347	265	139	90	87	105
	From Literature	Amorphotheca resinae Parbery 1969	Amorphotheca resinae		30.11	9642	47.37	(Oh et al. 2021)	Uniprot	13	41	28	Model	(Morgenstern et al. 2012)					13	41	28	cellular organisms; Eukaryota; Opisthokonta; Fungi; Dikarya; Ascomycota; saccharomyceta; Pezizomycotina; leotiomyceta; sordariomyceta; Leotiomycetes; Helotiales; Amorphothecaceae; Amorphotheca	0.436839	9640	4384405	0.339314	504985	24.6534	6895	1049	588	418	268	195	104	64	26	33	4585	3054	1450	890	577	391	269	179	129	95	111
	From Uniprot	Amylocarpus encephaloides Curr. 1859	Amylocarpus encephaloides		46.287	11869	44.87		Uniprot	5	28		Stated	(Panebianco 1994)					5	28	23	cellular organisms; Eukaryota; Opisthokonta; Fungi; Dikarya; Ascomycota; saccharomyceta; Pezizomycotina; leotiomyceta; sordariomyceta; Leotiomycetes; Helotiales; Helotiales incertae sedis; Amylocarpus	0.348369	11868	5374981	0.324686	519679	20.5763	8958	1145	651	452	292	173	80	58	32	27	5220	3526	1463	983	594	369	282	185	113	115	90
	Togashi database	Annulohypoxylon annulatum (Schwein.) Y.M. Ju, J.D. Rogers & H.M. Hsieh 2005	annulohypoxylon annulatum		36.9		47						Togashi	(Bebber et al. 2020)	10	35	3		10	35	25	cellular organisms; Eukaryota; Opisthokonta; Fungi; Dikarya; Ascomycota; saccharomyceta; Pezizomycotina; leotiomyceta; sordariomyceta; Sordariomycetes; Xylariomycetidae; Xylariales; Hypoxylaceae; Annulohypoxylon
	Togashi database	Aphanomyces euteiches Drechsler 1925	aphanomyces euteiches		73.3	23027	47		Uniprot				Togashi	(Bebber et al. 2020)	6.5	37	32		6.5	37	30.5	cellular organisms; Eukaryota; Sar; Stramenopiles; Oomycota; Saprolegniales; Saprolegniaceae; Aphanomyces	0.355935	19021	8696679	0.269014	420981	13.216	16266	1401	591	327	168	116	65	39	31	17	4867	2710	1258	643	407	275	163	110	94	66	68
	From Literature following UniProt	Apophysomyces elegans P.C. Misra, K.J. Srivast. & Lata 1979	Apophysomyces elegans		38.5	9584	41.5	(Chibucos et al. 2016)		15	48		Stated	(Alvarez et al. 2010)					15	48	33	cellular organisms; Eukaryota; Opisthokonta; Fungi; Fungi incertae sedis; Mucoromycota; Mucoromycotina; Mucoromycetes; Mucorales; Mucorineae; Mucoraceae; Apophysomyces
	From Uniprot	Apophysomyces ossiformis E. Álvarez, Stchigel, Cano, Deanna A. Sutton & Guarro 2010	Apophysomyces ossiformis		34.1	9528	42		Uniprot	15	48		Stated	(Alvarez et al. 2010)					15	48	33	cellular organisms; Eukaryota; Opisthokonta; Fungi; Fungi incertae sedis; Mucoromycota; Mucoromycotina; Mucoromycetes; Mucorales; Mucorineae; Mucoraceae; Apophysomyces	0.388936	9501	4420911	0.317196	312911	16.7802	7395	981	502	272	147	93	57	29	16	9	3902	2363	1018	560	349	194	146	98	57	44	58
	From Literature following UniProt	Apophysomyces trapeziformis E. Álvarez, Stchigel, Cano, Deanna A. Sutton & Guarro 2010	Apophysomyces trapeziformis		35.8	9542	42	(Chibucos et al. 2016)		15	48		Stated	(Alvarez et al. 2010)					15	48	33	cellular organisms; Eukaryota; Opisthokonta; Fungi; Fungi incertae sedis; Mucoromycota; Mucoromycotina; Mucoromycetes; Mucorales; Mucorineae; Mucoraceae; Apophysomyces
	From Literature following UniProt	Apophysomyces variabilis E. Álvarez, Stchigel, Cano, Deanna A. Sutton & Guarro 2010	Apophysomyces variabilis		39.3	12764	41.5	(Prakash et al. 2017)		15	48		Stated	(Alvarez et al. 2010)					15	48	33	cellular organisms; Eukaryota; Opisthokonta; Fungi; Fungi incertae sedis; Mucoromycota; Mucoromycotina; Mucoromycetes; Mucorales; Mucorineae; Mucoraceae; Apophysomyces
	From Literature	Armillaria mellea (Vahl) P. Kumm. 1871	Armillaria mellea		70.8528	14473	49.1	(Collins et al. 2013)	NCBI	7	28	21	Stated	(Phillips and Burdekin 1982, Desprez-Loustau et al. 2010)	15	30	5		7	30	18	cellular organisms; Eukaryota; Opisthokonta; Fungi; Dikarya; Basidiomycota; Agaricomycotina; Agaricomycetes; Agaricomycetidae; Agaricales; Marasmiineae; Physalacriaceae; Armillaria	0.266323	15646	6289921	0.272989	422527	13.1756	12998	1162	629	354	222	133	74	34	19	21	4762	2989	1321	789	461	301	191	151	104	86	63
	From Uniprot	Armillaria ostoyae (Romagn.) Herink 1973	Armillaria ostoyae		56.7	22299	48.5		Uniprot	3	32		Stated	(Desprez-Loustau et al. 2010)					3	32	29	cellular organisms; Eukaryota; Opisthokonta; Fungi; Dikarya; Basidiomycota; Agaricomycotina; Agaricomycetes; Agaricomycetidae; Agaricales; Marasmiineae; Physalacriaceae; Armillaria	0.479256	22192	9057942	0.290589	688735	14.9248	17975	1784	1028	585	336	209	114	74	44	43	7505	4692	2262	1303	736	534	356	255	152	136	111
	From Uniprot	Arthrobotrys oligosporus Fresen. 1850	Arthrobotrys oligospora		40.072	11479	44.5		Uniprot	7	40		Model	(Suresh et al. 2024)					7	40	33	cellular organisms; Eukaryota; Opisthokonta; Fungi; Dikarya; Ascomycota; saccharomyceta; Pezizomycotina; Orbiliomycetes; Orbiliales; Orbiliaceae; Orbilia	0.428443	11478	5722854	0.342651	635426	26.4512	8123	1292	805	497	316	198	115	66	31	35	5894	3902	1771	1104	705	503	352	232	151	122	117
	From Literature following UniProt	Artomyces pyxidatus (Pers.) Jülich 1982	Artomyces pyxidatus		37.987	15130	54.5		NCBI	10	30		Stated	(Jeon and Ka 2014)					10	30	20	cellular organisms; Eukaryota; Opisthokonta; Fungi; Dikarya; Basidiomycota; Agaricomycotina; Agaricomycetes; Agaricomycetes incertae sedis; Russulales; Auriscalpiaceae; Artomyces	0.477994	15125	6052520	0.316505	546502	17.9535	11682	1343	777	493	317	208	132	64	55	54	5512	3562	1690	907	630	383	310	207	136	107	90
	From Literature	Aschersonia aleyrodis	Aschersonia aleyrodis		30.9	8461	53.9			15	30	15	Stated	(Osborne and Landa 1992)					15	30	15	cellular organisms; Eukaryota; Opisthokonta; Fungi; Dikarya; Ascomycota; Hypocreales; Clavicipitaceae; Aschersonia
	From Literature	Ascosphaera apis (Maaßen ex Claussen) L.S. Olive & Spiltoir 1955	Ascosphaera apis		20.4	6442	47.67	(Shang et al. 2016)	Uniprot	22	45	23	Stated	(Mráz et al. 2021)					22	45	23	cellular organisms; Eukaryota; Opisthokonta; Fungi; Dikarya; Ascomycota; saccharomyceta; Pezizomycotina; leotiomyceta; Eurotiomycetes; Eurotiomycetidae; Onygenales; Ascosphaeraceae; Ascosphaera	0.505723	6442	3438916	0.380165	536510	37.1656	4079	834	481	368	258	200	101	61	39	21	4107	2956	1448	859	602	397	295	225	161	129	111
	Togashi database	Aspergillus alliaceus Thom & Church 1945	aspergillus alliaceus		40.154	12957.5	47		NCBI				Togashi	(Bebber et al. 2020)	15	40	12		15	40	25	cellular organisms; Eukaryota; Opisthokonta; Fungi; Dikarya; Ascomycota; saccharomyceta; Pezizomycotina; leotiomyceta; Eurotiomycetes; Eurotiomycetidae; Eurotiales; Aspergillaceae; Aspergillus; Aspergillus subgen. Circumdati	0.437996	13098	5862436	0.29004	452615	16.6955	10670	987	504	370	222	149	83	61	32	20	4561	2995	1283	769	497	341	259	168	100	86	78
	From Literature following UniProt	Aspergillus amstelodami (L. Mangin) Thom & Church 1926	Aspergillus amstelodami		25.7		49			10	40		Stated	(Pratibha and Pal 2021)					10	40	30	cellular organisms; Eukaryota; Opisthokonta; Fungi; Dikarya; Ascomycota; saccharomyceta; Pezizomycotina; leotiomyceta; Eurotiomycetes; Eurotiomycetidae; Eurotiales; Aspergillaceae; Aspergillus; Aspergillus subgen. Aspergillus
	From Literature	Aspergillus awamori Nakaz. 1907	Aspergillus awamori		37.3302	11224	49.05		NCBI	16	34	18	Model	(Astoreca et al. 2007)	12	40	3		12	40	23	cellular organisms; Eukaryota; Opisthokonta; Fungi; Dikarya; Ascomycota; saccharomyceta; Pezizomycotina; leotiomyceta; Eurotiomycetes; Eurotiomycetidae; Eurotiales; Aspergillaceae; Aspergillus	0.485826	11224	6045329	0.319683	540650	23.2406	8544	1049	611	360	271	182	96	50	33	28	5153	3232	1494	935	599	409	287	183	139	107	108
	From Literature following UniProt	Aspergillus caespitosus Raper & Thom 1944	Aspergillus caespitosus		31.994	10889	50.09		JGI	20	48		Model	(Benassi et al. 2014)					20	48	28	cellular organisms; Eukaryota; Opisthokonta; Fungi; Dikarya; Ascomycota; saccharomyceta; Pezizomycotina; leotiomyceta; Eurotiomycetes; Eurotiomycetidae; Eurotiales; Aspergillaceae; Aspergillus; Aspergillus subgen. Nidulantes	0.533723	10889	5691973	0.317217	506148	22.689	8329	1007	577	375	237	164	89	54	27	30	4780	3210	1439	866	572	384	247	173	116	110	106
	From Uniprot	Aspergillus calidoustus Varga, Houbraken & Samson 2008	Aspergillus calidoustus		40.7455	14824.5	51		Uniprot	5	40		Stated	(Figueredo et al. 2020)					5	40	35	cellular organisms; Eukaryota; Opisthokonta; Fungi; Dikarya; Ascomycota; saccharomyceta; Pezizomycotina; leotiomyceta; Eurotiomycetes; Eurotiomycetidae; Eurotiales; Aspergillaceae; Aspergillus; Aspergillus subgen. Nidulantes	0.506584	15115	6880337	0.309579	571548	19.1694	11894	1278	694	478	305	201	126	64	41	34	5666	3610	1634	974	576	445	278	209	137	133	108
	From Literature following UniProt	Aspergillus campestris M. Chr. 1982	Aspergillus campestris		28.257	9764	51		NCBI	10	35		Stated	(Glässnerová et al. 2022)					10	35	25	cellular organisms; Eukaryota; Opisthokonta; Fungi; Dikarya; Ascomycota; saccharomyceta; Pezizomycotina; leotiomyceta; Eurotiomycetes; Eurotiomycetidae; Eurotiales; Aspergillaceae; Aspergillus; Aspergillus subgen. Circumdati	0.496509	9756	4676617	0.340976	536769	27.3775	6973	1000	587	370	308	211	150	72	46	39	4486	3035	1469	940	557	397	302	220	148	102	105
	From Uniprot	Aspergillus candidus Link 1809	Aspergillus candidus		27.3095	9526	52		Uniprot	10	30		Stated	(Mannaa and Kim 2017, Glässnerová et al. 2022)					10	30	20	cellular organisms; Eukaryota; Opisthokonta; Fungi; Dikarya; Ascomycota; saccharomyceta; Pezizomycotina; leotiomyceta; Eurotiomycetes; Eurotiomycetidae; Eurotiales; Aspergillaceae; Aspergillus; Aspergillus subgen. Circumdati	0.508384	9639	4627908	0.336834	534396	27.4104	6907	977	571	405	272	213	136	73	46	39	4476	2954	1463	877	586	411	319	200	146	117	107
	From Literature	Aspergillus carbonarius (Bainier) Thom 1916	Aspergillus carbonarius		33.959	11755	51.6		Uniprot	9	36	27	Model	(Mastrodimos et al. 2019)	13	40	6		9	40	27	cellular organisms; Eukaryota; Opisthokonta; Fungi; Dikarya; Ascomycota; saccharomyceta; Pezizomycotina; leotiomyceta; Eurotiomycetes; Eurotiomycetidae; Eurotiales; Aspergillaceae; Aspergillus; Aspergillus subgen. Circumdati	0.450458	11034	5099040	0.304265	361964	16.2868	8822	933	499	311	200	120	65	35	27	22	4163	2505	1103	675	414	273	209	112	82	77	63
	From Literature	Aspergillus chevalieri (L. Mangin) Thom & Church 1926	Aspergillus chevalieri		26.414	10253	49.3	(Kadooka et al. 2021)	Uniprot	12	42	30	Graph	(Famurewa and Olutiola 1991)					12	42	30	cellular organisms; Eukaryota; Opisthokonta; Fungi; Dikarya; Ascomycota; saccharomyceta; Pezizomycotina; leotiomyceta; Eurotiomycetes; Eurotiomycetidae; Eurotiales; Aspergillaceae; Aspergillus; Aspergillus subgen. Aspergillus	0.536121	10232	4720365	0.34359	548638	26.2249	7354	1039	624	429	284	202	127	81	42	50	4634	3204	1533	877	560	428	300	207	156	116	127
	From Uniprot	Aspergillus coremiiformis Bartoli & Maggi 1979	Aspergillus coremiiformis		30.132	9078	43		Uniprot	10	30		Stated	(Glässnerová et al. 2022)					10	30	20	cellular organisms; Eukaryota; Opisthokonta; Fungi; Dikarya; Ascomycota; saccharomyceta; Pezizomycotina; leotiomyceta; Eurotiomycetes; Eurotiomycetidae; Eurotiales; Aspergillaceae; Aspergillus; Aspergillus subgen. Circumdati	0.433223	9078	4351296	0.31927	426147	22.1817	6812	948	484	331	196	153	72	43	25	14	4165	2726	1257	761	471	327	227	168	114	89	78
	Togashi database	Aspergillus elegans Gasperini 1887	aspergillus elegans		37.553	13286	49		JGI				Togashi	(Bebber et al. 2020)	12	40	3		12	40	28	cellular organisms; Eukaryota; Opisthokonta; Fungi; Dikarya; Ascomycota; saccharomyceta; Pezizomycotina; leotiomyceta; Eurotiomycetes; Eurotiomycetidae; Eurotiales; Aspergillaceae; Aspergillus; Aspergillus subgen. Circumdati	0.49516	13286	6198253	0.311518	566158	21.5406	10267	1144	665	411	291	210	131	82	44	41	5042	3387	1562	833	597	391	298	203	155	116	112
	From Uniprot	Aspergillus felis Barrs, van Doorn, Varga & Samson 2013	Aspergillus felis		33	10161	49.5		Uniprot	12	47		Stated	(Barrs et al. 2013)					12	47	35	cellular organisms; Eukaryota; Opisthokonta; Fungi; Dikarya; Ascomycota; saccharomyceta; Pezizomycotina; leotiomyceta; Eurotiomycetes; Eurotiomycetidae; Eurotiales; Aspergillaceae; Aspergillus; Aspergillus subgen. Fumigati	0.491995	10242	5411949	0.318538	467417	21.5709	7865	971	524	346	213	152	74	40	31	26	4697	2956	1392	789	507	347	238	172	127	81	88
	From Literature	Aspergillus fischeri Wehmer 1907	Aspergillus fischeri	Aspergillus thermomutatus, Neosartorya pseudofischeri	32.3618	11113	49.5		Uniprot	17	48	31	Model	(McEvoy and Stuart 1970, Benassi et al. 2014)					17	48	31	cellular organisms; Eukaryota; Opisthokonta; Fungi; Dikarya; Ascomycota; saccharomyceta; Pezizomycotina; leotiomyceta; Eurotiomycetes; Eurotiomycetidae; Eurotiales; Aspergillaceae; Aspergillus; Aspergillus subgen. Fumigati	0.469537	9702	5065008	0.322225	449038	22.0187	7354	953	539	328	217	146	68	43	23	31	4513	2917	1304	798	466	355	244	176	103	94	77
	Togashi database	Aspergillus flavipes (Bainier & R. Sartory) Thom & Church 1926	aspergillus flavipes		35.257	13390	52.76		JGI				Togashi	(Bebber et al. 2020)	11	37.5	3		11	37.5	26.5	cellular organisms; Eukaryota; Opisthokonta; Fungi; Dikarya; Ascomycota; saccharomyceta; Pezizomycotina; leotiomyceta; Eurotiomycetes; Eurotiomycetidae; Eurotiales; Aspergillaceae; Aspergillus; Aspergillus subgen. Circumdati	0.526339	13390	6185712	0.317573	560021	20.8925	10305	1149	683	434	308	203	140	81	46	41	5275	3329	1586	897	599	396	292	216	163	109	128
	From Literature	Aspergillus flavus Link 1809	Aspergillus oryzae	Aspergillus parasiticus Speare 1912	37.2695	13160	47.3769		Uniprot	16	46	30	Model	(Schindler et al. 1967, Gomi 2014)					16	46	30	cellular organisms; Eukaryota; Opisthokonta; Fungi; Dikarya; Ascomycota; saccharomyceta; Pezizomycotina; leotiomyceta; Eurotiomycetes; Eurotiomycetidae; Eurotiales; Aspergillaceae; Aspergillus; Aspergillus subgen. Circumdati	0.488228	11429	6065336	0.309611	494130	20.9541	9030	949	528	354	246	146	79	50	21	26	4887	2930	1424	885	480	395	234	174	121	93	95
	From Literature following UniProt	Aspergillus fumigatiaffinis S.B. Hong, Frisvad & Samson 2006	Aspergillus fumigatiaffinis		34.6	11917	49.5		Uniprot	10	45		Stated	(Samadi et al. 2015)					10	45	35	cellular organisms; Eukaryota; Opisthokonta; Fungi; Dikarya; Ascomycota; saccharomyceta; Pezizomycotina; leotiomyceta; Eurotiomycetes; Eurotiomycetidae; Eurotiales; Aspergillaceae; Aspergillus; Aspergillus subgen. Fumigati	0.479997	10467	5535962	0.319907	487995	22.2283	7996	1007	539	338	252	138	88	43	34	32	4803	3044	1411	859	512	357	243	193	110	109	79
x	From Literature	Aspergillus fumigatus Fresen. 1863	Aspergillus fumigatus		29.2965	9849	52.94	(Nierman et al. 2005)	Uniprot	12	48	36	stated	(Mouchacca 2000, Barrs et al. 2013, Benassi et al. 2014)	15.5	40			12	48	30.25	cellular organisms; Eukaryota; Opisthokonta; Fungi; Dikarya; Ascomycota; saccharomyceta; Pezizomycotina; leotiomyceta; Eurotiomycetes; Eurotiomycetidae; Eurotiales; Aspergillaceae; Aspergillus; Aspergillus subgen. Fumigati	0.485674	9647	4742849	0.322305	452032	22.2854	7288	940	546	334	227	138	84	45	18	27	4330	2925	1311	769	469	326	255	164	114	90	96
	From Literature	Aspergillus glaucus (L.) Link 1809	Aspergillus glaucus		27.993	11277	49.4	(de Vries et al. 2017)	Uniprot	8	38	30	Model	(Kostadinova et al. 2017)	8	40	12		8	40	31	cellular organisms; Eukaryota; Opisthokonta; Fungi; Dikarya; Ascomycota; saccharomyceta; Pezizomycotina; leotiomyceta; Eurotiomycetes; Eurotiomycetidae; Eurotiales; Aspergillaceae; Aspergillus; Aspergillus subgen. Aspergillus	0.528598	11244	4932351	0.325957	539535	23.8107	8397	1042	591	403	287	185	141	86	52	60	4553	3049	1415	857	608	426	295	219	145	128	107
	From Literature following UniProt	Aspergillus insuetus (Bainier) Thom & Church 1929	Aspergillus insuetus		40.452	15211	51.15		NCBI	0	40		Stated	(Figueredo et al. 2020)					0	40	40	cellular organisms; Eukaryota; Opisthokonta; Fungi; Dikarya; Ascomycota; saccharomyceta; Pezizomycotina; leotiomyceta; Eurotiomycetes; Eurotiomycetidae; Eurotiales; Aspergillaceae; Aspergillus; Aspergillus subgen. Nidulantes	0.523315	15210	7056374	0.291964	524601	17.2095	12403	1116	642	387	281	165	101	61	22	32	5332	3365	1500	902	537	380	290	186	141	114	93
	From Literature	Aspergillus japonicus Saito 1906	Aspergillus japonicus	Aspergillus aculeatus	36.099	12024	50.8		NCBI	11	36	25	Model	(Heath and Eggins 1965, Ito et al. 2001)	12.5	40	3		11	40	26.25	cellular organisms; Eukaryota; Opisthokonta; Fungi; Dikarya; Ascomycota; saccharomyceta; Pezizomycotina; leotiomyceta; Eurotiomycetes; Eurotiomycetidae; Eurotiales; Aspergillaceae; Aspergillus; Aspergillus subgen. Circumdati	0.471695	12022	5675909	0.31342	521892	21.3642	9243	1050	615	417	253	190	105	73	42	34	5050	3267	1508	954	535	395	264	168	144	118	97
	From Literature following UniProt	Aspergillus neotritici Glässnerová & Hubka 2022	Aspergillus neotritici		27.452	9768	53			15	40		Stated	(Glässnerová et al. 2022)					15	40	25	cellular organisms; Eukaryota; Opisthokonta; Fungi; Dikarya; Ascomycota; saccharomyceta; Pezizomycotina; leotiomyceta; Eurotiomycetes; Eurotiomycetidae; Eurotiales; Aspergillaceae; Aspergillus; Aspergillus subgen. Circumdati
	From Literature	Aspergillus nidulans (Eidam) G. Winter 1884	Aspergillus nidulans		30.483	10680	50.1		Uniprot	10	44	34	Model	(Kaminskyj 2001)	14.5	40	3		10	44	29.75	cellular organisms; Eukaryota; Opisthokonta; Fungi; Dikarya; Ascomycota; saccharomyceta; Pezizomycotina; leotiomyceta; Eurotiomycetes; Eurotiomycetidae; Eurotiales; Aspergillaceae; Aspergillus; Aspergillus subgen. Nidulantes	0.502334	10561	5104211	0.322098	465455	21.3739	8052	1010	519	385	237	155	101	49	25	28	4558	3043	1331	805	468	333	266	162	128	93	85
	From Literature	Aspergillus niger Tiegh. 1867	Aspergillus niger	Aspergillus brasiliensis	35.354	12515	49.4796		Uniprot	3	47	44	Model	(Alborch et al. 2011a, Figueredo et al. 2020)	7	45.5	16		3	47	41.25	cellular organisms; Eukaryota; Opisthokonta; Fungi; Dikarya; Ascomycota; saccharomyceta; Pezizomycotina; leotiomyceta; Eurotiomycetes; Eurotiomycetidae; Eurotiales; Aspergillaceae; Aspergillus; Aspergillus subgen. Circumdati	0.524862	14069	6185320	0.319165	533534	19.1473	10964	1231	681	409	304	212	118	73	40	37	5311	3309	1405	915	580	384	291	164	143	102	97
	From Literature following UniProt	Aspergillus ochraceus G. Wilh. 1877	Aspergillus ochraceus		35.674	12090.5	51		JGI	10	47		Model	(Benassi et al. 2014, Figueredo et al. 2020)	12	40	3		10	47	32.5	cellular organisms; Eukaryota; Opisthokonta; Fungi; Dikarya; Ascomycota; saccharomyceta; Pezizomycotina; leotiomyceta; Eurotiomycetes; Eurotiomycetidae; Eurotiales; Aspergillaceae; Aspergillus; Aspergillus subgen. Circumdati	0.493872	12066	5872794	0.315455	558241	22.7963	9266	1041	614	402	304	169	122	75	43	30	4944	3358	1479	924	592	370	300	224	148	123	121
	From Literature	Aspergillus ruber (Jos. König, Spieck. & W. Bremer) Thom & Church 1926	Eurotium rubrum	aspergillus ruber	26.209	10076	48.5	(Kis-Papo et al. 2014)	Uniprot	11	38	27	Model	(Gock et al. 2003)					11	38	27	cellular organisms; Eukaryota; Opisthokonta; Fungi; Dikarya; Ascomycota; saccharomyceta; Pezizomycotina; leotiomyceta; Eurotiomycetes; Eurotiomycetidae; Eurotiales; Aspergillaceae; Aspergillus; Aspergillus subgen. Aspergillus	0.52564	10054	4592169	0.326439	498418	24.1469	7466	964	543	350	280	176	122	66	38	49	4281	2908	1419	767	525	386	274	174	145	122	115
	From Uniprot	Aspergillus sclerotioniger Samson & Frisvad 2004	Aspergillus sclerotioniger		36.72	12338	49.5		Uniprot	11	39		Model	(Alborch et al. 2011b)					11	39	28	cellular organisms; Eukaryota; Opisthokonta; Fungi; Dikarya; Ascomycota; saccharomyceta; Pezizomycotina; leotiomyceta; Eurotiomycetes; Eurotiomycetidae; Eurotiales; Aspergillaceae; Aspergillus; Aspergillus subgen. Circumdati	0.468277	12304	5731707	0.307766	490634	19.4824	9683	1033	537	401	258	168	91	66	35	32	4833	3082	1348	800	549	348	236	175	121	118	101
	From Literature following UniProt	Aspergillus subalbidus Visagie, Hirooka & Samson 2014	Aspergillus subalbidus		27.302	9411	51.63		JGI	10	37		Stated	(Glässnerová et al. 2022)					10	37	27	cellular organisms; Eukaryota; Opisthokonta; Fungi; Dikarya; Ascomycota; saccharomyceta; Pezizomycotina; leotiomyceta; Eurotiomycetes; Eurotiomycetidae; Eurotiales; Aspergillaceae; Aspergillus; Aspergillus subgen. Circumdati	0.515975	9411	4695712	0.340166	547120	28.7494	6705	973	566	412	281	190	143	77	34	30	4568	3066	1526	883	559	400	290	213	149	116	105
	From Literature following UniProt	Aspergillus taichungensis Yaguchi, Someya & Udagawa 1995	Aspergillus taichungensis		27.121	9692	51.5		NCBI	10	40		Stated	(Glässnerová et al. 2022)					10	40	30	cellular organisms; Eukaryota; Opisthokonta; Fungi; Dikarya; Ascomycota; saccharomyceta; Pezizomycotina; leotiomyceta; Eurotiomycetes; Eurotiomycetidae; Eurotiales; Aspergillaceae; Aspergillus; Aspergillus subgen. Circumdati	0.507273	9689	4585915	0.333137	524526	26.9118	6991	955	580	393	287	203	135	64	39	42	4497	3042	1400	868	537	407	284	215	146	103	108
	From Literature	Aspergillus terreus Thom 1918	Aspergillus terreus		29.331	10406	52.2		Uniprot	19	48	29	Model	(Miller and Srinivasan 1983, Benassi et al. 2014)	12	40	3		12	48	28.5	cellular organisms; Eukaryota; Opisthokonta; Fungi; Dikarya; Ascomycota; saccharomyceta; Pezizomycotina; leotiomyceta; Eurotiomycetes; Eurotiomycetidae; Eurotiales; Aspergillaceae; Aspergillus; Aspergillus subgen. Circumdati	0.52881	10118	5170175	0.322514	493558	23.9912	7612	961	557	360	248	170	96	54	24	36	4549	2930	1351	793	505	362	260	196	150	97	85
	From Literature	Aspergillus tubingensis Mosseray 1934	Aspergillus tubingensis		35.146	12322	50.22	(Choque et al. 2018)	Uniprot	15	39	24	Model	(Selouane et al. 2009)					15	39	24	cellular organisms; Eukaryota; Opisthokonta; Fungi; Dikarya; Ascomycota; saccharomyceta; Pezizomycotina; leotiomyceta; Eurotiomycetes; Eurotiomycetidae; Eurotiales; Aspergillaceae; Aspergillus; Aspergillus subgen. Circumdati	0.498088	12318	5835270	0.310957	521137	20.8715	9551	1073	585	378	272	218	107	61	35	38	4916	3073	1375	921	585	365	271	190	134	125	91
	From Literature	Aspergillus udagawae Y. Horie, Miyaji & Nishim. 1995	Aspergillus udagawae	Neosartorya udagawae	32.185	10726.5	49.64		Uniprot	10	42	32	Stated	(Sugui et al. 2010)					10	42	32	cellular organisms; Eukaryota; Opisthokonta; Fungi; Dikarya; Ascomycota; saccharomyceta; Pezizomycotina; leotiomyceta; Eurotiomycetes; Eurotiomycetidae; Eurotiales; Aspergillaceae; Aspergillus; Aspergillus subgen. Fumigati	0.501722	10796	5382638	0.317737	475355	20.913	8333	972	548	346	227	189	75	43	29	34	4708	3028	1359	875	518	309	266	182	127	96	87
	Togashi database	Aspergillus varians Wehmer 1899	aspergillus varians		29.825	10839	50.08		JGI				Togashi	(Bebber et al. 2020)	8	35	3		8	35	27	cellular organisms; Eukaryota; Opisthokonta; Fungi; Dikarya; Ascomycota; saccharomyceta; Pezizomycotina; leotiomyceta; Eurotiomycetes; Eurotiomycetidae; Eurotiales; Aspergillaceae; Aspergillus; Aspergillus subgen. Nidulantes	0.520718	10839	5176805	0.319107	485397	21.6624	8239	1011	593	356	257	169	101	61	20	32	4665	3071	1413	854	532	350	269	160	126	97	111
	Togashi database	Aspergillus wentii Wehmer 1896	aspergillus wentii		31.35	12442	48		Uniprot				Togashi	(Bebber et al. 2020)	8	37	4		8	37	29	cellular organisms; Eukaryota; Opisthokonta; Fungi; Dikarya; Ascomycota; saccharomyceta; Pezizomycotina; leotiomyceta; Eurotiomycetes; Eurotiomycetidae; Eurotiales; Aspergillaceae; Aspergillus; Aspergillus subgen. Cremei	0.547289	12389	5719169	0.307736	517255	20.4188	9722	983	564	422	255	180	127	67	29	40	4726	3072	1440	886	544	415	289	188	156	109	97
	From Literature	Atkinsonella texensis (Diehl) Leuchtm. & Clay 1989	Atkinsonella texensis		29.3445	8878	49.7	(Schardl et al. 2014)		12	34	22	Graph	(Leuchtmann and Clay 1989)					12	34	22	cellular organisms; Eukaryota; Opisthokonta; Fungi; Dikarya; Ascomycota; saccharomyceta; Pezizomycotina; leotiomyceta; sordariomyceta; Sordariomycetes; Hypocreomycetidae; Hypocreales; Clavicipitaceae; Atkinsonella
	From Literature following UniProt	Aureobasidium mangrovei S. Nasr 2018	aureobasidium mangrovei		23.8		53			9	35		Model	(Nasr et al. 2018)					9	35	26	cellular organisms; Eukaryota; Opisthokonta; Fungi; Dikarya; Ascomycota; saccharomyceta; Pezizomycotina; leotiomyceta; dothideomyceta; Dothideomycetes; Dothideomycetidae; Dothideales; Saccotheciaceae; Aureobasidium
	From Uniprot	Aureobasidium melanogenum (Herm.-Nijh.) Zalar, Gostincar & Gunde-Cim. 2014	Aureobasidium melanogenum		26.203	10594	50		Uniprot	15	37		Stated	(Abu-Mejdad et al. 2019)					15	37	22	cellular organisms; Eukaryota; Opisthokonta; Fungi; Dikarya; Ascomycota; saccharomyceta; Pezizomycotina; leotiomyceta; dothideomyceta; Dothideomycetes; Dothideomycetidae; Dothideales; Saccotheciaceae; Aureobasidium	0.997612	22224	8713476	0.353896	942803	22.3692	15929	2146	1322	897	625	443	303	200	165	194	8779	5848	2701	1597	1099	681	534	353	241	214	184
	From Literature	Aureobasidium pullulans (de Bary & Löwenthal) G. Arnaud 1918	Aureobasidium pullulans		27.2495	10937.8	50.6		Uniprot	10	42	32	Model	(McNeil and Kristiansen 1990)	6	23	2		6	42	24.5	cellular organisms; Eukaryota; Opisthokonta; Fungi; Dikarya; Ascomycota; saccharomyceta; Pezizomycotina; leotiomyceta; dothideomyceta; Dothideomycetes; Dothideomycetidae; Dothideales; Saccotheciaceae; Aureobasidium	0.57873	11844	5256702	0.326848	517296	21.3251	8911	1098	669	437	300	181	106	51	54	37	4914	3199	1567	840	568	377	285	209	110	109	103
	From Uniprot	Aureobasidium subglaciale (Zalar, de Hoog & Gunde-Cim.) Zalar, de Hoog & Gunde-Cim. 2014	Aureobasidium subglaciale	Aureobasidium pullulans var. subglaciale	25.797	10809	51		Uniprot	4	30		Stated	(Shen et al. 2020)					4	30	26	cellular organisms; Eukaryota; Opisthokonta; Fungi; Dikarya; Ascomycota; saccharomyceta; Pezizomycotina; leotiomyceta; dothideomyceta; Dothideomycetes; Dothideomycetidae; Dothideales; Saccotheciaceae; Aureobasidium	0.567448	10792	4879484	0.328129	480167	21.262	8115	1014	610	380	264	164	123	49	36	37	4666	3020	1389	865	564	334	276	212	115	101	91
	From Literature following UniProt	Auricularia auricula-judae (Bull.) Quél. 1886	Auricularia auricula-judae		43.6	10792	57			10	40		Model	(Jo et al. 2014)					10	40	30	cellular organisms; Eukaryota; Opisthokonta; Fungi; Dikarya; Basidiomycota; Agaricomycotina; Agaricomycetes; Agaricomycetes incertae sedis; Auriculariales; Auriculariaceae; Auricularia
	From Literature	Auricularia nigricans (Sw.) Birkebak, Looney & Sánchez-García 2013	Auricularia polytricha		37.6	14118	46.7	(Li et al. 2018)		13	37	24	Model	(Hassan and Medany 2012)					13	37	24	cellular organisms; Eukaryota; Opisthokonta; Fungi; Dikarya; Basidiomycota; Agaricomycotina; Agaricomycetes; Agaricomycetes incertae sedis; Auriculariales; Auriculariaceae; Auricularia
	From Literature	Auricularia subglabra Looney, Birkebak & Matheny 2013	Auricularia subglabra	auricula delicata	76.854	25459	57.9		Uniprot	10	36	26	Graph	(Xing-Hong et al. 2016)					10	36	26	cellular organisms; Eukaryota; Opisthokonta; Fungi; Dikarya; Basidiomycota; Agaricomycotina; Agaricomycetes; Agaricomycetes incertae sedis; Auriculariales; Auriculariaceae; Auricularia	0.0717581	5290	1838300	0.316618	180010	18.7887	3951	476	330	203	136	73	57	29	21	14	1757	1082	490	305	196	122	106	66	49	32	38
	Oomycete search	Batrachochytrium dendrobatidis Longcore, Pessier & D.K. Nichols 1999	Batrachochytrium dendrobatidis		23.8	8386	39.5			3	28		graph						3	28	25	cellular organisms; Eukaryota; Opisthokonta; Fungi; Fungi incertae sedis; Chytridiomycota; Chytridiomycota incertae sedis; Chytridiomycetes; Rhizophydiales; Rhizophydiales incertae sedis; Batrachochytrium; Batrachochytrium dendrobatidis	0.490073	8610	3887913	0.281516	186641	12.0152	7366	594	269	157	86	62	30	20	13	13	2474	1356	512	259	185	109	75	42	37	38	22
	From Literature	Beauveria bassiana (Bals.-Criv.) Vuill. 1912	Beauveria bassiana		33.694	10364	50.1		Uniprot	14	34	20	Graph	(Ekesi et al. 1999, Rubin 2001)					14	34	20	cellular organisms; Eukaryota; Opisthokonta; Fungi; Dikarya; Ascomycota; saccharomyceta; Pezizomycotina; leotiomyceta; sordariomyceta; Sordariomycetes; Hypocreomycetidae; Hypocreales; Cordycipitaceae; Beauveria	0.418359	10656	4698728	0.339844	471890	22.0156	7830	1093	626	411	289	172	97	58	38	42	4559	3025	1374	799	539	355	259	188	106	103	87
	From Literature	Beauveria brongniartii (Sacc.) Petch 1926	Beauveria brongniartii		32.516	9595	51.5		NCBI	7	35	28	Stated	(Zimmermann 2007)					7	35	28	cellular organisms; Eukaryota; Opisthokonta; Fungi; Dikarya; Ascomycota; saccharomyceta; Pezizomycotina; leotiomyceta; sordariomyceta; Sordariomycetes; Hypocreomycetidae; Hypocreales; Cordycipitaceae; Beauveria	0.438157	9595	4749043	0.34044	491220	25.3318	6942	1042	583	413	245	165	93	55	30	27	4597	3118	1391	837	542	351	285	175	119	98	90
	Togashi database	Berkeleyomyces basicola (Berk. & Broome) W.J. Nel, Z.W. de Beer, T.A. Duong & M.J. Wingf. 2017	berkeleyomyces basicola		25.3	10074	52.5	(Wingfield et al. 2018)					Togashi	(Bebber et al. 2020)	7.5	36	54		7.5	36	28.5	cellular organisms; Eukaryota; Opisthokonta; Fungi; Dikarya; Ascomycota; saccharomyceta; Pezizomycotina; leotiomyceta; sordariomyceta; Sordariomycetes; Hypocreomycetidae; Microascales; Ceratocystidaceae; Berkeleyomyces
	Togashi database	Bipolaris oryzae (Breda de Haan) Shoemaker 1959	bipolaris oryzae	Cochliobolus miyabeanus	31.362	12007	50		NCBI				Togashi	(Bebber et al. 2020)	2	41	92		2	41	39	cellular organisms; Eukaryota; Opisthokonta; Fungi; Dikarya; Ascomycota; saccharomyceta; Pezizomycotina; leotiomyceta; dothideomyceta; Dothideomycetes; Pleosporomycetidae; Pleosporales; Pleosporineae; Pleosporaceae; Bipolaris	0.511303	12002	5345157	0.334515	576279	23.2604	8844	1175	729	457	322	195	111	82	53	34	5251	3531	1530	993	627	441	300	207	162	132	121
	Togashi database	Bipolaris sorokiniana Shoemaker 1959	bipolaris sorokiniana	Cochliobolus sativus	34.481	11564	50		Uniprot				Togashi	(Bebber et al. 2020)	1	39	49		1	39	38	cellular organisms; Eukaryota; Opisthokonta; Fungi; Dikarya; Ascomycota; saccharomyceta; Pezizomycotina; leotiomyceta; dothideomyceta; Dothideomycetes; Pleosporomycetidae; Pleosporales; Pleosporineae; Pleosporaceae; Bipolaris	0.428292	10748	4922650	0.333529	516232	23.0813	8010	1067	607	396	260	183	108	50	39	28	4647	3315	1395	812	608	396	246	188	154	113	93
	From Literature	Bipolaris zeicola (G.L. Stout) Shoemaker 1959	Bipolaris zeicola	Cochliobolus carbonum	31.267	12857	50.7245		Uniprot	10	35	25	Stated	(Zhang XiaoFei et al. 2013)					10	35	25	cellular organisms; Eukaryota; Opisthokonta; Fungi; Dikarya; Ascomycota; saccharomyceta; Pezizomycotina; leotiomyceta; dothideomyceta; Dothideomycetes; Pleosporomycetidae; Pleosporales; Pleosporineae; Pleosporaceae; Bipolaris	0.527603	12851	5498859	0.333506	589988	22.2819	9504	1270	749	466	324	215	141	79	51	52	5358	3606	1567	990	693	448	305	201	169	128	110
	Togashi database	Biscogniauxia marginata (Fr.) Pouzar 1979	biscogniauxia marginata		45.592	11381	45.5		NCBI				Togashi	(Bebber et al. 2020)	5	35	3		5	35	30	cellular organisms; Eukaryota; Opisthokonta; Fungi; Dikarya; Ascomycota; saccharomyceta; Pezizomycotina; leotiomyceta; sordariomyceta; Sordariomycetes; Xylariomycetidae; Xylariales; Xylariaceae; Biscogniauxia	0.356155	11381	5412610	0.333953	600303	25.1952	8234	1136	737	449	315	213	146	67	44	40	5445	3681	1719	1030	701	484	324	245	181	125	124
	Togashi database	Bisifusarium dimerum (Penz.) L. Lombard & Crous 2015	bisifusarium dimerum	fusarium dimerum	38.694	12795.5	48.5		JGI				Togashi	(Bebber et al. 2020)	5	37.5	5		5	37.5	32.5	cellular organisms; Eukaryota; Opisthokonta; Fungi; Dikarya; Ascomycota; saccharomyceta; Pezizomycotina; leotiomyceta; sordariomyceta; Sordariomycetes; Hypocreomycetidae; Hypocreales; Nectriaceae; Fusarium; Fusarium dimerum species complex	0.507763	13482	6549125	0.323097	654283	24.1989	10269	1190	682	485	305	244	131	81	47	48	5578	3755	1719	1056	713	456	324	226	170	134	127
	From Literature	Bjerkandera adusta (Willd.) P. Karst. 1879	Bjerkandera adusta		42.73	15473	54.3	(Binder et al. 2013, Sugawara and Sugano 2023)	NCBI	19	34	15	Model	(Wang et al. 2001)	15	35	5		15	35	17.5	cellular organisms; Eukaryota; Opisthokonta; Fungi; Dikarya; Basidiomycota; Agaricomycotina; Agaricomycetes; Agaricomycetes incertae sedis; Polyporales; Phanerochaetaceae; Bjerkandera	0.441082	15473	6282477	0.326967	622934	19.7097	11523	1534	870	601	382	237	136	74	58	58	6131	4002	1879	1102	692	497	340	236	172	126	104
	From Literature following UniProt	Blastomyces emzantsi Maphanga, Govender, Birkhead & Frean 2020	Blastomyces emzantsi		27.5		47			8	37		Stated	(Maphanga Tsidiso et al. 2020)					8	37	29	cellular organisms; Eukaryota; Opisthokonta; Fungi; Dikarya; Ascomycota; saccharomyceta; Pezizomycotina; leotiomyceta; Eurotiomycetes; Eurotiomycetidae; Onygenales; Ajellomycetaceae; Blastomyces
	From Literature	Blastomyces parvus (C.W. Emmons & Ashburn) Y.P. Jiang, Sigler & de Hoog 2018	Blastomyces parvus	Emmonsia parva	27.837	8201	47.5		Uniprot	6	40	34	Model	(Jiang et al. 2018)					6	40	34	cellular organisms; Eukaryota; Opisthokonta; Fungi; Dikarya; Ascomycota; saccharomyceta; Pezizomycotina; leotiomyceta; Eurotiomycetes; Eurotiomycetidae; Onygenales; Ajellomycetaceae; Blastomyces	0.452694	8197	4200543	0.365022	567884	32.6099	5312	1099	633	391	312	201	121	61	35	32	4727	3397	1644	975	603	415	316	219	179	139	124
	From Literature	Blastomyces percusus Dukik, J.F. Muñoz, Sigler & de Hoog 2017	Blastomyces percursus		32.311	10285	47.35		Uniprot	11	35	24	Model	(Jiang et al. 2018)					11	35	24	cellular organisms; Eukaryota; Opisthokonta; Fungi; Dikarya; Ascomycota; saccharomyceta; Pezizomycotina; leotiomyceta; Eurotiomycetes; Eurotiomycetidae; Onygenales; Ajellomycetaceae; Blastomyces	0.414428	10283	4463529	0.368884	550636	25.7729	6901	1316	755	480	316	212	124	64	49	66	5467	3618	1646	985	600	411	307	192	146	109	114
	From Literature	Blastomyces silverae Y.P. Jiang, Sigler & de Hoog 2018	Blastomyces silverae		30.9695	8562	44.4		Uniprot	8	34	26	Model	(Jiang et al. 2018)					8	34	26	cellular organisms; Eukaryota; Opisthokonta; Fungi; Dikarya; Ascomycota; saccharomyceta; Pezizomycotina; leotiomyceta; Eurotiomycetes; Eurotiomycetidae; Onygenales; Ajellomycetaceae; Blastomyces	0.355417	8561	3669030	0.358835	472646	26.8534	5776	1010	602	384	268	190	125	63	54	89	4185	2860	1350	885	486	379	279	185	130	110	91
	From Literature	Blumeria graminis (DC.) Speer 1975	Blumeria graminis		122.98	6959.75	43.7		Uniprot	10	25	15	Stated	(Stanoeva and Ilıev 2014)					10	25	15	cellular organisms; Eukaryota; Opisthokonta; Fungi; Dikarya; Ascomycota; saccharomyceta; Pezizomycotina; leotiomyceta; sordariomyceta; Leotiomycetes; Erysiphales; Erysiphaceae; Blumeria	0.0760898	8255	3119182	0.282584	177312	10.4636	7026	616	287	141	77	49	23	18	5	13	2624	1441	576	279	165	91	75	31	32	18	16
	Togashi database	Blumeriella jaapii (Rehm) Arx 1961	blumeriella jaapii		47.4	7898	43.5	(Peng et al. 2020)		4	28		Togashi	(Bebber et al. 2020)			9		4	28	24	cellular organisms; Eukaryota; Opisthokonta; Fungi; Dikarya; Ascomycota; saccharomyceta; Pezizomycotina; leotiomyceta; sordariomyceta; Leotiomycetes; Helotiales; Drepanopezizaceae; Blumeriella
	Togashi database	Boeremia exigua (Desm.) Aveskamp, Gruyter & Verkley 2010	boeremia exigua		35.322	12871	53		NCBI	15	40		Togashi	(Bebber et al. 2020)			6		15	40	25	cellular organisms; Eukaryota; Opisthokonta; Fungi; Dikarya; Ascomycota; saccharomyceta; Pezizomycotina; leotiomyceta; dothideomyceta; Dothideomycetes; Pleosporomycetidae; Pleosporales; Pleosporineae; Didymellaceae; Boeremia	0.517384	12871	6091675	0.324347	583801	21.8368	9758	1205	690	482	262	202	130	68	44	30	5401	3769	1688	1003	648	420	312	213	148	130	124
	From Literature	Boletus edulis Bull. 1782	Boletus edulis		51.4	19907	50.3	(Li et al. 2018)	NCBI	18	32	14	Model	(Xu et al. 2008b)					18	32	14	cellular organisms; Eukaryota; Opisthokonta; Fungi; Dikarya; Basidiomycota; Agaricomycotina; Agaricomycetes; Agaricomycetidae; Boletales; Boletineae; Boletaceae; Boletoideae; Boletus	0.389104	18718	6666643	0.296931	507148	13.3487	15173	1493	799	464	294	171	135	81	53	55	5830	3688	1642	889	512	333	251	179	103	87	79
	From Literature	boletus variegatus	boletus variegatus	Suillus variegatus UH-Sva-Z1 v1.0	64.862	17072	47		NCBI	7	28	21	Graph	(Pugh and MacDonald 1980)					7	28	21	cellular organisms; Eukaryota; Opisthokonta; Fungi; Dikarya; Basidiomycota; Agaricomycotina; Agaricomycetes; Agaricomycetidae; Boletales; Suillineae; Suillaceae; Suillus	0.314548	17069	6800737	0.291797	500155	14.4965	13755	1431	852	441	243	170	88	31	30	28	6025	3703	1564	943	473	334	227	170	103	83	86
	From Uniprot	Bondarzewia mesenterica (Schaeff.) Kreisel 1984	Bondarzewia mesenterica		36.7	10523	49		Uniprot	5	32		Stated	(Kiyashko 2017)					5	32	27	cellular organisms; Eukaryota; Opisthokonta; Fungi; Dikarya; Basidiomycota; Agaricomycotina; Agaricomycetes; Agaricomycetes incertae sedis; Russulales; Bondarzewiaceae; Bondarzewia	0.440436	10514	5388005	0.337541	491753	21.127	7707	1243	635	385	227	149	63	46	34	25	5703	3535	1607	896	557	349	241	152	101	91	79
	From Uniprot	Botryosphaeria dothidea (Moug.) Ces. & De Not. 1863	Botryosphaeria dothidea		43.5	14998	53		Uniprot	8	37		Model	(Zhuang et al. 2021)					8	37	29	cellular organisms; Eukaryota; Opisthokonta; Fungi; Dikarya; Ascomycota; saccharomyceta; Pezizomycotina; leotiomyceta; dothideomyceta; Dothideomycetes; Dothideomycetes incertae sedis; Botryosphaeriales; Botryosphaeriaceae; Botryosphaeria	0.451755	13104	6550454	0.344617	749178	27.5839	9328	1362	842	593	370	276	138	98	54	43	6363	4376	2034	1192	829	553	408	280	223	185	147
	From Literature	Botrytis cinerea Pers. 1801	Botrytis cinerea		41.087	16491	42.3		Uniprot	4	32	28	graph	(Sardella et al. 2018)	-2	39.5	95		-2	39.5	34.75	cellular organisms; Eukaryota; Opisthokonta; Fungi; Dikarya; Ascomycota; saccharomyceta; Pezizomycotina; leotiomyceta; sordariomyceta; Leotiomycetes; Helotiales; Sclerotiniaceae; Botrytis	0.424566	11741	5814708	0.33385	608139	23.9394	8655	1182	716	446	302	187	101	77	38	37	5772	3838	1732	1034	708	453	328	206	149	127	113
	From Literature	Botrytis elliptica (Berk.) Cooke 1901	Botrytis elliptica		47.665	12498	39.4		Uniprot	5	25	20	Stated	(Furukawa et al. 2005)					5	25	20	cellular organisms; Eukaryota; Opisthokonta; Fungi; Dikarya; Ascomycota; saccharomyceta; Pezizomycotina; leotiomyceta; sordariomyceta; Leotiomycetes; Helotiales; Sclerotiniaceae; Botrytis	0.374318	12555	5947282	0.339731	633623	23.379	9208	1249	762	504	326	225	116	78	46	41	6095	4044	1850	1078	677	499	340	248	140	134	111
	From Literature	Botrytis fragariae C. Plesken, M. Hahn & R.W.S. Weber 2017	Botrytis fragariae		41.924	12345	41.6		Uniprot	3	31	28	Model	(Garfinkel et al. 2019)					3	31	28	cellular organisms; Eukaryota; Opisthokonta; Fungi; Dikarya; Ascomycota; saccharomyceta; Pezizomycotina; leotiomyceta; sordariomyceta; Leotiomycetes; Helotiales; Sclerotiniaceae; Botrytis	0.421261	12345	5886981	0.330317	607644	22.5094	9213	1230	737	423	288	188	113	87	33	33	5824	3921	1771	1070	678	474	295	244	152	117	99
	From Literature	Buckleyzyma aurantiaca (Saito) Q.M. Wang, F.Y. Bai, M. Groenew. & Boekhout 2015	Rhodotorula aurantiaca	Buckleyzyma aurantiaca	19.39	6681	60.6	(Goordial et al. 2016)		-2	27	29	model	(Sabri et al. 2000)					-2	27	29	cellular organisms; Eukaryota; Opisthokonta; Fungi; Dikarya; Basidiomycota; Pucciniomycotina; Cystobasidiomycetes; Cystobasidiomycetes incertae sedis; Buckleyzyma
	From Literature	Bullera alba (W.F. Hanna) Derx 1930	Bulleromyces albus	Bullera alba	19.4		54.5			4	22	18	Stated	(Thomas 2016)					4	22	18	cellular organisms; Eukaryota; Opisthokonta; Fungi; Dikarya; Basidiomycota; Agaricomycotina; Tremellomycetes; Tremellales; Bulleraceae; Bullera
	From Literature	Cadophora malorum (Kidd & Beaumont) W. Gams 2000	cadophora malorum		48.849	16037	48		Uniprot	-2	28	30	Model	(Duncan et al. 2006)					-2	28	30	cellular organisms; Eukaryota; Opisthokonta; Fungi; Dikarya; Ascomycota; saccharomyceta; Pezizomycotina; leotiomyceta; sordariomyceta; Leotiomycetes; Helotiales; Ploettnerulaceae; Cadophora	0.465294	16399	7576386	0.318461	688393	20.0617	12583	1518	857	567	334	226	131	85	46	52	6653	4465	2004	1187	791	494	372	237	170	149	130
	From Literature	Calcarisporiella thermophila (H.C. Evans) de Hoog 1974	Calcarisporiella thermophila		28.155	11754	44.5		NCBI	19	55	36	Model	(Morgenstern et al. 2012)			https://link.springer.com/chapter/10.1007/978-3-319-29137-6_5		19	55	36	cellular organisms; Eukaryota; Opisthokonta; Fungi; Fungi incertae sedis; Mucoromycota; Mucoromycota incertae sedis; Calcarisporiellales; Calcarisporiellaceae; Calcarisporiella	0.534009	11749	5011678	0.31287	430098	18.9613	8882	1212	707	385	255	133	73	49	34	19	4599	2965	1335	750	457	339	176	140	98	97	78
	From Literature	Candida albicans (C.P. Robin) Berkhout 1923	Candida albicans		14.282	6040	33.6		Uniprot	20	44	24	Stated	(Fell and Meyer 1967)					20	44	24	cellular organisms; Eukaryota; Opisthokonta; Fungi; Dikarya; Ascomycota; saccharomyceta; Saccharomycotina; Pichiomycetes; Serinales; Debaryomycetaceae; Candida/Lodderomyces clade; Candida	0.658158	6758	3133270	0.300186	255973	18.7461	5195	694	367	212	133	73	36	24	14	10	2762	1872	781	456	289	195	123	77	53	74	43
	From Literature	Candida asparagi F.Y. Bai & H.Z. Lu 2004	Candida asparagi		11.4558		48.7			0	33	33	Stated	(Robert et al. 2015)					0	33	33	cellular organisms; Eukaryota; Opisthokonta; Fungi; Dikarya; Ascomycota; saccharomyceta; Saccharomycotina; Pichiomycetes; Serinales; Metschnikowiaceae; Clavispora
	From Literature	Candida atlantica (Siepmann) S.A. Mey. & Simione 1998	Candida atlantica		11.5814		39			8	28	20	Stated	(Farias et al. 2022)					8	28	20	cellular organisms; Eukaryota; Opisthokonta; Fungi; Dikarya; Ascomycota; saccharomyceta; Saccharomycotina; Pichiomycetes; Serinales; Debaryomycetaceae; Yamadazyma
	From Literature	Candida auris Satoh & Makimura 2009	Candida auris		12.3682	5419	45.2		Uniprot	25	42	17	Model	(Du et al. 2021)					25	42	17	cellular organisms; Eukaryota; Opisthokonta; Fungi; Dikarya; Ascomycota; saccharomyceta; Saccharomycotina; Pichiomycetes; Serinales; Metschnikowiaceae; Candidozyma	0.653669	5409	2694904	0.300013	201993	18.9959	4261	527	278	142	94	49	37	15	4	2	2055	1334	610	360	198	164	100	65	47	44	39
	From Literature	Candida blattae N.H. Nguyen, S.O. Suh & M. Blackw. 2008	Candida blattae		12.2306		49.6			0	37	37	Stated	(Robert et al. 2015)					0	37	37	cellular organisms; Eukaryota; Opisthokonta; Fungi; Dikarya; Ascomycota; saccharomyceta; Saccharomycotina; Pichiomycetes; Serinales; Metschnikowiaceae; Sungouiella
	From Literature	Candida blattariae S.O. Suh, N.H. Nguyen & M. Blackw. 2005	Candida blattariae		12.8336		28.2			4	35	31	Stated	(Robert et al. 2015)					4	35	31	cellular organisms; Eukaryota; Opisthokonta; Fungi; Dikarya; Ascomycota; saccharomyceta; Saccharomycotina; Pichiomycetes; Serinales; Debaryomycetaceae; Yamadazyma
	From Literature	Candida bohioensis S.O. Suh, N.H. Nguyen & M. Blackw. 2008	Candida bohiensis		16.0762		23.9			0	35	35	Stated	(Robert et al. 2015)					0	35	35	cellular organisms; Eukaryota; Opisthokonta; Fungi; Dikarya; Ascomycota; saccharomyceta; Saccharomycotina; Pichiomycetes; Serinales; Debaryomycetaceae; Candida/Lodderomyces clade; Candida
	From Uniprot	Candida boidinii C. Ramírez 1953	Candida boidinii		19.278	6230	33		Uniprot	3	36		Model	(Kuvshinnikov et al. 1977)					3	36	33	cellular organisms; Eukaryota; Opisthokonta; Fungi; Dikarya; Ascomycota; saccharomyceta; Saccharomycotina; Pichiomycetes; Pichiales; Pichiaceae; Ogataea; Ogataea/Candida clade	0.439091	6988	2821599	0.330794	275398	20.5432	5037	746	444	252	169	119	73	56	39	53	2884	1901	847	541	297	220	135	68	80	64	35
	From Literature	Candida diospyri F.Y. Bai & H.Z. Lu 2004	Candida diospyri		10.8376		43.5			0	30	30	Stated	(Robert et al. 2015)					0	30	30	cellular organisms; Eukaryota; Opisthokonta; Fungi; Dikarya; Ascomycota; saccharomyceta; Saccharomycotina; Pichiomycetes; Serinales; Debaryomycetaceae; Yamadazyma
	From Literature	Candida gigantensis S.O. Suh, N.H. Nguyen & M. Blackw. 2008	Candida gigantensis		15.6551		34.3			4	35	31	Stated	(Robert et al. 2015)					4	35	31	cellular organisms; Eukaryota; Opisthokonta; Fungi; Dikarya; Ascomycota; saccharomyceta; Saccharomycotina; Pichiomycetes; Serinales; Debaryomycetaceae; Candida/Lodderomyces clade; Candida
	From Literature	Candida maltosa Komag., Nakase & Katsuya 1964	Candida maltosa		12.8263	5734	34.2	(Chávez-Tinoco et al. 2024)	Uniprot	6	42	36	Stated	(Valík et al. 2017)					6	42	36	cellular organisms; Eukaryota; Opisthokonta; Fungi; Dikarya; Ascomycota; saccharomyceta; Saccharomycotina; Pichiomycetes; Serinales; Debaryomycetaceae; Candida/Lodderomyces clade; Candida	0.671005	5976	2868838	0.298573	225690	19.3929	4625	590	306	166	113	81	39	20	13	23	2300	1428	738	423	261	180	110	66	58	42	28
	From Literature	Candida michaelii S.O. Suh, N.H. Nguyen & M. Blackw. 2005	Candida michaelii		11.3944		34.5			4	40	36	Stated	(Robert et al. 2015)					4	40	36	cellular organisms; Eukaryota; Opisthokonta; Fungi; Dikarya; Ascomycota; saccharomyceta; Saccharomycotina; Pichiomycetes; Serinales; Debaryomycetaceae; Yamadazyma
	From Literature	Candida parapsilosis (Ashford) Langeron & Talice 1932	Candida parapsilosis		13.03	5810	38.6		Uniprot	28	47	19	Model	(Casagrande Pierantoni et al. 2021)					28	47	19	cellular organisms; Eukaryota; Opisthokonta; Fungi; Dikarya; Ascomycota; saccharomyceta; Saccharomycotina; Pichiomycetes; Serinales; Debaryomycetaceae; Candida/Lodderomyces clade; Candida	0.670801	5777	2913513	0.300298	260690	22.0485	4418	586	323	184	120	84	35	19	7	1	2483	1584	770	451	283	206	147	91	71	47	40
	From Literature	Candida qinlingensis F.Y. Bai & H.Z. Lu 2004	Candida qinlingensis		12.3867		38.3			0	35	35	Stated	(Robert et al. 2015)					0	35	35	cellular organisms; Eukaryota; Opisthokonta; Fungi; Dikarya; Ascomycota; saccharomyceta; Saccharomycotina; Saccharomycetes; Phaffomycetales; Phaffomycetaceae; Barnettozyma; Barnettozyma/Candida clade
	From Literature	Candida suzukii G. Péter, Tornai-Leh., Fülöp & Dlauchy 2003	Candida suzukii		12.7708		27.3			0	30	30	Stated	(Robert et al. 2015)					0	30	30	cellular organisms; Eukaryota; Opisthokonta; Fungi; Dikarya; Ascomycota; saccharomyceta; Saccharomycotina; Pichiomycetes; Pichiales; Pichiaceae; Ogataea; Ogataea/Candida clade
	From Literature	Candida tropicalis (Castell.) Berkhout 1923	Candida tropicalis		14.609	6134	32.5		Uniprot	15	42	27	Stated	(Fell and Meyer 1967)					15	42	27	cellular organisms; Eukaryota; Opisthokonta; Fungi; Dikarya; Ascomycota; saccharomyceta; Saccharomycotina; Pichiomycetes; Serinales; Debaryomycetaceae; Candida/Lodderomyces clade; Candida	0.619888	6226	3018650	0.284644	248173	20.0798	4859	614	305	176	123	60	46	20	14	9	2391	1643	706	480	275	182	135	83	54	42	32
	From Literature	Candida viswanathii Sandu & H.S. Randhawa 1962	Candida viswanathii		24.17	10841	44.7		Uniprot	10	37	27	Model	(Fell and Meyer 1967)					10	37	27	cellular organisms; Eukaryota; Opisthokonta; Fungi; Dikarya; Ascomycota; saccharomyceta; Saccharomycotina; Pichiomycetes; Serinales; Debaryomycetaceae; Candida/Lodderomyces clade; Candida	0.63423	10576	5109780	0.290008	422563	20.2502	8229	1070	505	316	210	131	47	42	17	9	4026	2816	1269	784	467	351	220	141	107	64	76
	From Literature	Cantharellus cibarius Fr. 1821	Cantharellus cibarius		62	24466	51.33			7	30	23	Model	(Deshaware et al. 2021)					7	30	23	cellular organisms; Eukaryota; Opisthokonta; Fungi; Dikarya; Basidiomycota; Agaricomycotina; Agaricomycetes; Agaricomycetes incertae sedis; Cantharellales; Cantharellaceae; Cantharellus
	From Uniprot	Capronia coronata Samuels 1987	Capronia coronata	Exophiala angulospora	25.807	9231	53		Uniprot	4	33		Stated	(de Hoog et al. 2011)					4	33	29	cellular organisms; Eukaryota; Opisthokonta; Fungi; Dikarya; Ascomycota; saccharomyceta; Pezizomycotina; leotiomyceta; Eurotiomycetes; Chaetothyriomycetidae; Chaetothyriales; Herpotrichiellaceae; Capronia	0.540581	9230	4650262	0.355599	571152	28.9265	6243	1123	699	451	289	193	113	55	30	34	5291	3564	1624	1045	634	431	313	237	160	128	109
	From Literature	Catenaria anguillulae Sorokin 1876	Catenaria anguillulae		41.3375	12804	56		Uniprot	13	37	24	Model	(Gleason and McGee 2008)					13	37	24	cellular organisms; Eukaryota; Opisthokonta; Fungi; Fungi incertae sedis; Blastocladiomycota; Blastocladiomycetes; Blastocladiales; Catenariaceae; Catenaria	0.357466	12590	4925579	0.333526	526851	20.9759	9124	1354	851	482	306	192	123	77	36	45	5441	3511	1606	1006	648	404	273	190	123	108	96
	From Literature	Cenococcum graniforme (Sowerby) Ferd. & Winge 1925	Cenococcum graniforme	Cenococcum geophilum	177.557	14748	37.5			9	30	21	Model	(Hacskaylo et al. 1965)					9	30	21	cellular organisms; Eukaryota; Opisthokonta; Fungi; Dikarya; Ascomycota; saccharomyceta; Pezizomycotina; leotiomyceta; dothideomyceta; Dothideomycetes; Pleosporomycetidae; Pleosporomycetidae incertae sedis; Gloniaceae; Cenococcum; Cenococcum geophilum
	Togashi database	Ceratocystis fimbriata Ellis & Halst. 1890	ceratocystis fimbriata		29.8	7551	48	(Santos 2020)	Uniprot				Togashi	(Bebber et al. 2020)	9.5	35.25	28		9.5	35.25	25.75	cellular organisms; Eukaryota; Opisthokonta; Fungi; Dikarya; Ascomycota; saccharomyceta; Pezizomycotina; leotiomyceta; sordariomyceta; Sordariomycetes; Hypocreomycetidae; Microascales; Ceratocystidaceae; Ceratocystis	0.380905	7264	3783661	0.365061	492472	29.8508	4831	938	576	385	252	121	70	52	22	17	4583	3184	1428	887	540	358	273	180	126	100	81
	From Literature	Ceratocystis montium (Rumbold) J. Hunt 1956	Ophiostoma montium		27.1		55			6	34	28	Graph	(Moore and Six 2015)					6	34	28	cellular organisms; Eukaryota; Opisthokonta; Fungi; Dikarya; Ascomycota; saccharomyceta; Pezizomycotina; leotiomyceta; sordariomyceta; Sordariomycetes; Sordariomycetidae; Ophiostomatales; Ophiostomataceae; Ophiostoma
	Togashi database	Ceratocystis paradoxa (Dade) C. Moreau 1952	ceratocystis paradoxa	ceratocystis paradoxa	33.693	6931	51	(Niu et al. 2022)					Togashi	(Bebber et al. 2020)	5.5	36	20		5.5	36	30.5	cellular organisms; Eukaryota; Opisthokonta; Fungi; Dikarya; Ascomycota; saccharomyceta; Pezizomycotina; leotiomyceta; sordariomyceta; Sordariomycetes; Hypocreomycetidae; Microascales; Ceratocystidaceae; Thielaviopsis
	From Uniprot	Ceratocystis piceae (Münch) B.K. Bakshi 1950	Ophiostoma piceae		32.461	8870.5	52.5		Uniprot	10	34		Model	(Brasier and Stephens 1993)	2.5	36	9		2.5	36	28.75	cellular organisms; Eukaryota; Opisthokonta; Fungi; Dikarya; Ascomycota; saccharomyceta; Pezizomycotina; leotiomyceta; sordariomyceta; Sordariomycetes; Hypocreomycetidae; Microascales; Ceratocystidaceae; Thielaviopsis	0.456304	8878	4937363	0.36447	681886	33.4189	5807	1143	700	523	297	178	105	69	33	23	6039	4143	2000	1155	813	564	369	235	178	141	112
	Togashi database	Cercospora apii Fresen. 1863	cercospora apii		34.8	12631	51.5	(Yang et al. 2023)					Togashi	(Bebber et al. 2020)	10	35	5		10	35	25	cellular organisms; Eukaryota; Opisthokonta; Fungi; Dikarya; Ascomycota; saccharomyceta; Pezizomycotina; leotiomyceta; dothideomyceta; Dothideomycetes; Dothideomycetidae; Mycosphaerellales; Mycosphaerellaceae; Cercospora
	Togashi database	Cercospora beticola Sacc. 1876	cercospora beticola		37	12281	51		NCBI				Togashi	(Bebber et al. 2020)	2.5	37.8	26		2.5	37.8	35.3	cellular organisms; Eukaryota; Opisthokonta; Fungi; Dikarya; Ascomycota; saccharomyceta; Pezizomycotina; leotiomyceta; dothideomyceta; Dothideomycetes; Dothideomycetidae; Mycosphaerellales; Mycosphaerellaceae; Cercospora	0.498507	13144	6148248	0.35004	691033	25.2079	9453	1380	800	550	379	217	179	88	52	46	6153	4152	1845	1221	791	495	362	260	195	136	161
x	Undermind Search	Cercospora zeae-maydis Tehon & E.Y. Daniels 1925	Cercospora zeae-maydis		46.6	12107	48.5		Uniprot	6	35		graph	(Kilaru et al. 2022)					6	35	29	cellular organisms; Eukaryota; Opisthokonta; Fungi; Dikarya; Ascomycota; saccharomyceta; Pezizomycotina; leotiomyceta; dothideomyceta; Dothideomycetes; Dothideomycetidae; Mycosphaerellales; Mycosphaerellaceae; Cercospora	0.324059	12005	5033716	0.345268	515624	20.8358	8887	1196	662	468	308	204	119	74	48	39	5140	3323	1476	917	650	340	279	173	136	116	89
	From Literature	Ceriporiopsis subvermispora (Pilát) Gilb. & Ryvarden 1985	Gelatoporia subvermispora	poria subvermispora, Ceriporiopsis subvermispora	38.9697	12125	53.6		Uniprot	15	39	24	Model	(Nakasone 1981)					15	39	24	cellular organisms; Eukaryota; Opisthokonta; Fungi; Dikarya; Basidiomycota; Agaricomycotina; Agaricomycetes; Agaricomycetes incertae sedis; Polyporales; Gelatoporiaceae; Gelatoporia	0.39622	12077	5146860	0.3232	501696	19.8024	9067	1151	699	435	272	182	114	66	42	49	5104	3344	1520	922	529	378	248	171	125	113	89
	From Literature	Chaetomium globosum Kunze 1817	Chaetomium globosum		34.52	11346.5	56.1		Uniprot	9	39	30	Model	(Anandi et al. 1989, Morgenstern et al. 2012)					9	39	30	cellular organisms; Eukaryota; Opisthokonta; Fungi; Dikarya; Ascomycota; saccharomyceta; Pezizomycotina; leotiomyceta; sordariomyceta; Sordariomycetes; Sordariomycetidae; Sordariales; Chaetomiaceae; Chaetomium	0.475792	11038	5474777	0.379604	712286	31.8207	7097	1480	919	575	337	274	154	90	53	59	6460	4264	1973	1189	816	508	397	258	183	139	140
	From Literature	Chaetomium olivicolor K. Rodr., Stchigel & Guarro 2002	Chaetomium olivicolor		33.947	11709	56.5		NCBI	15	48	33	Stated	(Rodríguez et al. 2002)					15	48	33	cellular organisms; Eukaryota; Opisthokonta; Fungi; Dikarya; Ascomycota; saccharomyceta; Pezizomycotina; leotiomyceta; sordariomyceta; Sordariomycetes; Sordariomycetidae; Sordariales; Chaetomiaceae; Chaetomium	0.444647	11706	5031475	0.352063	599921	24.5891	8264	1350	800	483	314	205	137	78	39	36	5497	3696	1714	1061	613	450	309	242	156	154	119
	Togashi database	Choanephora cucurbitarum (Berk. & Ravenel) Thaxt. 1903	choanephora cucurbitarum		35.108	11534	38		Uniprot				Togashi	(Bebber et al. 2020)	9	35	6		9	35	26	cellular organisms; Eukaryota; Opisthokonta; Fungi; Fungi incertae sedis; Mucoromycota; Mucoromycotina; Mucoromycetes; Mucorales; Mucorineae; Choanephoraceae; Choanephoroideae; Choanephora	0.405926	11924	4750421	0.295986	280183	12.7088	9805	1002	512	254	137	86	56	29	16	27	3731	2113	860	478	305	166	128	74	58	34	32
	Togashi database	Chondrostereum purpureum (Pers.) Pouzar 1959	chondrostereum purpureum		41.3	13739	47.5	(Reina et al. 2019)					Togashi	(Bebber et al. 2020)	5	35	3		5	35	30	cellular organisms; Eukaryota; Opisthokonta; Fungi; Dikarya; Basidiomycota; Agaricomycotina; Agaricomycetes; Agaricomycetidae; Agaricales; Marasmiineae; Cyphellaceae; Chondrostereum
	From Literature	Cladophialophora bantiana (Sacc.) de Hoog, Kwon-Chung & McGinnis 1995	Cladophialophora bantiana		36.722	12762	51.5		NCBI	17	45	28	Model	(Badali et al. 2011)					17	45	28	cellular organisms; Eukaryota; Opisthokonta; Fungi; Dikarya; Ascomycota; saccharomyceta; Pezizomycotina; leotiomyceta; Eurotiomycetes; Chaetothyriomycetidae; Chaetothyriales; Herpotrichiellaceae; Cladophialophora	0.495905	12762	6070213	0.323434	576451	21.4995	9618	1289	722	443	270	185	91	74	38	32	5758	3667	1751	986	648	466	301	211	128	118	107
	From Literature	Cladophialophora carrionii (Trejos) de Hoog, Kwon-Chung & McGinnis 1995	Cladophialophora carrionii		29.991	10373	54.1872		Uniprot	10	37	27	Stated	(De Hoog et al. 2007, Govindaraju et al. 2020)					10	37	27	cellular organisms; Eukaryota; Opisthokonta; Fungi; Dikarya; Ascomycota; saccharomyceta; Pezizomycotina; leotiomyceta; Eurotiomycetes; Chaetothyriomycetidae; Chaetothyriales; Herpotrichiellaceae; Cladophialophora	0.526545	11181	5263867	0.35883	636651	27.5516	7626	1363	771	529	341	231	140	87	47	46	5789	4024	1846	1100	709	473	318	262	152	141	116
	From Literature	Cladophialophora immunda Badali, M.M. Satow, Prenaf.-Boldú & de Hoog 2008	Cladophialophora immunda		43.029	14033	52.85		Uniprot	10	37	27	Stated	(Badali et al. 2008)					10	37	27	cellular organisms; Eukaryota; Opisthokonta; Fungi; Dikarya; Ascomycota; saccharomyceta; Pezizomycotina; leotiomyceta; Eurotiomycetes; Chaetothyriomycetidae; Chaetothyriales; Herpotrichiellaceae; Cladophialophora	0.440414	12829	6316860	0.333495	633313	23.8616	9429	1345	769	519	299	213	108	71	41	35	6216	4052	1800	1105	718	480	333	233	146	157	122
	From Literature	Cladophialophora psammophila Badali, Prenaf.-Boldú, Guarro & de Hoog 2011	Cladophialophora psammophila		39.4201	13421	50.6		Uniprot	25	39	14	Model	(Badali et al. 2011)					25	39	14	cellular organisms; Eukaryota; Opisthokonta; Fungi; Dikarya; Ascomycota; saccharomyceta; Pezizomycotina; leotiomyceta; Eurotiomycetes; Chaetothyriomycetidae; Chaetothyriales; Herpotrichiellaceae; Cladophialophora	0.477757	13417	6277743	0.314377	564892	20.1666	10299	1259	711	461	293	162	96	64	41	31	5567	3693	1719	1015	635	415	306	200	118	133	91
	From Literature	Cladophialophora yegresii de Hoog 2007	Cladophialophora yegresii		27.8984	10118	54		Uniprot	10	35	25	Stated	(Badali et al. 2008)					10	35	25	cellular organisms; Eukaryota; Opisthokonta; Fungi; Dikarya; Ascomycota; saccharomyceta; Pezizomycotina; leotiomyceta; Eurotiomycetes; Chaetothyriomycetidae; Chaetothyriales; Herpotrichiellaceae; Cladophialophora	0.52762	10118	4906581	0.348376	567013	26.7234	7080	1144	682	477	278	202	118	63	33	41	5279	3502	1730	1013	674	425	301	220	130	133	109
	Togashi database	Cladosporium cladosporioides (Fresen.) G.A. de Vries 1952	cladosporium cladosporioides		33.2		52.5						Togashi	(Bebber et al. 2020)	5.5	32.5	3		5.5	32.5	27	cellular organisms; Eukaryota; Opisthokonta; Fungi; Dikarya; Ascomycota; saccharomyceta; Pezizomycotina; leotiomyceta; dothideomyceta; Dothideomycetes; Dothideomycetidae; Cladosporiales; Cladosporiaceae; Cladosporium
	Togashi database	Cladosporium cucumerinum Ellis & Arthur 1889	cladosporium cucumerinum		33.162	8656	51.5	(Khojasteh et al. 2022)					Togashi	(Bebber et al. 2020)	0	35	7		0	35	35	cellular organisms; Eukaryota; Opisthokonta; Fungi; Dikarya; Ascomycota; saccharomyceta; Pezizomycotina; leotiomyceta; dothideomyceta; Dothideomycetes; Dothideomycetidae; Cladosporiales; Cladosporiaceae; Cladosporium
x	Undermind Search	Cladosporium halotolerans Zalar, de Hoog & Gunde-Cim. 2007	Cladosporium halotolerans		27.9	9704	56		NCBI	6	33		stated	(Zalar et al. 2007)					6	33	27	cellular organisms; Eukaryota; Opisthokonta; Fungi; Dikarya; Ascomycota; saccharomyceta; Pezizomycotina; leotiomyceta; dothideomyceta; Dothideomycetes; Dothideomycetidae; Cladosporiales; Cladosporiaceae; Cladosporium	0.5151	9709	4790433	0.357454	613271	30.9272	6772	995	627	470	309	215	138	96	48	39	4808	3389	1557	960	610	479	369	241	188	135	140
	Togashi database	Cladosporium phlei (C.T. Greg.) G.A. de Vries 1952	cladosporium phlei		32.8	9571	53	(Kang et al. 2019)					Togashi	(Bebber et al. 2020)	3	35	3		3	35	32	cellular organisms; Eukaryota; Opisthokonta; Fungi; Dikarya; Ascomycota; saccharomyceta; Pezizomycotina; leotiomyceta; dothideomyceta; Dothideomycetes; Dothideomycetidae; Cladosporiales; Cladosporiaceae; Cladosporium
x	From Literature	Cladosporium sphaerospermum Penz. 1882	Cladosporium sphaerospermum		26.69	8807	55.73	(Ng Kee et al. 2012)	JGI	10	34	24	Graph	(Aihara et al. 2002)					10	34	24	cellular organisms; Eukaryota; Opisthokonta; Fungi; Dikarya; Ascomycota; saccharomyceta; Pezizomycotina; leotiomyceta; dothideomyceta; Dothideomycetes; Dothideomycetidae; Cladosporiales; Cladosporiaceae; Cladosporium	0.497862	8807	4429314	0.351826	540047	29.7901	6213	897	584	390	286	167	125	75	39	31	4335	2991	1399	875	541	430	318	244	160	121	127
x	Undermind Search	Cladosporium velox Zalar, de Hoog & Gunde-Cim. 2007	Cladosporium velox		31.985	12440	52.78	(Li et al. 2023a)		10	30		stated	(Zalar et al. 2007)					10	30	20	cellular organisms; Eukaryota; Opisthokonta; Fungi; Dikarya; Ascomycota; saccharomyceta; Pezizomycotina; leotiomyceta; dothideomyceta; Dothideomycetes; Dothideomycetidae; Cladosporiales; Cladosporiaceae; Cladosporium
	From Literature	Claviceps purpurea (Fr.) Tul. 1853	Claviceps purpurea		32.091	8823	51.8		Uniprot	0	30	30	Stated	(Mitchell and Cooke 1968)					0	30	30	cellular organisms; Eukaryota; Opisthokonta; Fungi; Dikarya; Ascomycota; saccharomyceta; Pezizomycotina; leotiomyceta; sordariomyceta; Sordariomycetes; Hypocreomycetidae; Hypocreales; Clavicipitaceae; Claviceps	0.398118	8814	4258667	0.354498	493044	26.5301	6106	1062	643	387	247	182	87	48	26	26	4650	3173	1466	922	553	403	232	172	136	106	74
	From Literature	Clavispora lusitaniae Rodr. Mir. 1979	Clavispora lusitaniae		12.129	5626	44.5		Uniprot	10	46	36	Model	(Berardi and Fatichenti 1988)					10	46	36	cellular organisms; Eukaryota; Opisthokonta; Fungi; Dikarya; Ascomycota; saccharomyceta; Saccharomycotina; Pichiomycetes; Serinales; Metschnikowiaceae; Clavispora	0.678222	5932	2742050	0.287289	185863	17.1113	4823	516	245	163	83	46	30	15	5	6	1989	1215	488	320	206	105	75	55	54	36	45
	From Literature	Coccidioides immitis C.W. Stiles 1896	Coccidioides immitis		28.947	9910	46.4		Uniprot	10	42	32	Stated	(Egeberg et al. 1964)					10	42	32	cellular organisms; Eukaryota; Opisthokonta; Fungi; Dikarya; Ascomycota; saccharomyceta; Pezizomycotina; leotiomyceta; Eurotiomycetes; Eurotiomycetidae; Onygenales; Onygenaceae; Coccidioides	0.430526	9587	4154142	0.343023	449915	22.3439	6938	1088	595	380	256	139	92	37	33	29	4406	2974	1326	811	489	363	222	151	108	79	87
	From Literature	Coccidioides posadasii M.C. Fisher, G.L. Koenig, T.J. White & J.W. Taylor 2002	Coccidioides posadasii		27.2595	8706	46.6		Uniprot	18	42	24	Model	(Cordeiro et al. 2006)					18	42	24	cellular organisms; Eukaryota; Opisthokonta; Fungi; Dikarya; Ascomycota; saccharomyceta; Pezizomycotina; leotiomyceta; Eurotiomycetes; Eurotiomycetidae; Onygenales; Onygenaceae; Coccidioides	0.459394	10209	4174280	0.34227	443286	20.9031	7501	1102	603	362	283	150	95	49	33	31	4450	2932	1313	836	472	346	230	156	112	84	78
	From Literature	Cochliobolus heterostrophus (Drechsler) Drechsler 1934	Bipolaris maydis	Cochliobolus heterostrophus	39.4324	11578.1	50.25		Uniprot	16	37	21	Model	(Leonard 1977)	5.5	43			5.5	43	29.25	cellular organisms; Eukaryota; Opisthokonta; Fungi; Dikarya; Ascomycota; saccharomyceta; Pezizomycotina; leotiomyceta; dothideomyceta; Dothideomycetes; Pleosporomycetidae; Pleosporales; Pleosporineae; Pleosporaceae; Bipolaris	0.420604	12852	5528478	0.329838	562796	21.4745	9621	1253	712	454	301	195	144	79	44	49	5208	3511	1519	948	658	415	306	187	159	134	108
	From Literature following UniProt	Colletotrichum aenigma B.S. Weir & P.R. Johnst. 2012	Colletotrichum aenigma		65.1	15192	50.5		NCBI	11	36		Graph	(Han et al. 2016)					11	36	25	cellular organisms; Eukaryota; Opisthokonta; Fungi; Dikarya; Ascomycota; saccharomyceta; Pezizomycotina; leotiomyceta; sordariomyceta; Sordariomycetes; Hypocreomycetidae; Glomerellales; Glomerellaceae; Colletotrichum; Colletotrichum gloeosporioides species complex	0.33069	15211	7175969	0.315745	656302	21.5837	11780	1273	763	512	351	222	147	75	50	38	5852	3841	1798	1118	692	471	359	243	187	135	148
	Togashi database	Colletotrichum coccodes (Wallr.) S. Hughes 1958	colletotrichum coccodes		50.2		54			1.7	40		Togashi	(Bebber et al. 2020)			37		1.7	40	38.3	cellular organisms; Eukaryota; Opisthokonta; Fungi; Dikarya; Ascomycota; saccharomyceta; Pezizomycotina; leotiomyceta; sordariomyceta; Sordariomycetes; Hypocreomycetidae; Glomerellales; Glomerellaceae; Colletotrichum
	Togashi database	Colletotrichum dematium (Pers.) Grove 1918	colletotrichum dematium	colletotrichum dematium	56.1	15901	50.21	(Rogério et al. 2020)		6.25	34		Togashi	(Bebber et al. 2020)			3		6.25	34	27.75	cellular organisms; Eukaryota; Opisthokonta; Fungi; Dikarya; Ascomycota; saccharomyceta; Pezizomycotina; leotiomyceta; sordariomyceta; Sordariomycetes; Hypocreomycetidae; Glomerellales; Glomerellaceae; Colletotrichum; Colletotrichum dematium species complex
	Togashi database	Colletotrichum falcatum Went 1893	colletotrichum falcatum		49.085	15619	52.5		NCBI	6.5	37.5		Togashi	(Bebber et al. 2020)			6		6.5	37.5	31	cellular organisms; Eukaryota; Opisthokonta; Fungi; Dikarya; Ascomycota; saccharomyceta; Pezizomycotina; leotiomyceta; sordariomyceta; Sordariomycetes; Hypocreomycetidae; Glomerellales; Glomerellaceae; Colletotrichum; Colletotrichum graminicola species complex	0.37779	15618	6181278	0.337958	658804	21.3465	11397	1657	936	564	422	258	156	113	61	54	6319	4104	1855	1117	694	479	321	234	171	162	136
	From Uniprot	Colletotrichum fioriniae (Marcelino & Gouli) Pennycook 2017	Colletotrichum fioriniae	Colletotrichum fioriniae	49.01	13759	52.5	(Baroncelli et al. 2014)	Uniprot	5	35		Stated	(Tashiro et al. 2018)					5	35	30	cellular organisms; Eukaryota; Opisthokonta; Fungi; Dikarya; Ascomycota; saccharomyceta; Pezizomycotina; leotiomyceta; sordariomyceta; Sordariomycetes; Hypocreomycetidae; Glomerellales; Glomerellaceae; Colletotrichum; Colletotrichum acutatum species complex	0.417266	13759	6816730	0.331112	691057	24.5397	10241	1366	764	489	342	253	141	75	52	36	6256	4083	1892	1201	730	507	356	238	187	141	143
	From Uniprot	Colletotrichum fructicola Prihast., L. Cai & K.D. Hyde 2009	Colletotrichum fructicola	colletotrichum fructi	59.5	17388	53		Uniprot	10	34		Graph	(Han et al. 2016)	0	30			0	34	27	cellular organisms; Eukaryota; Opisthokonta; Fungi; Dikarya; Ascomycota; saccharomyceta; Pezizomycotina; leotiomyceta; sordariomyceta; Sordariomycetes; Hypocreomycetidae; Glomerellales; Glomerellaceae; Colletotrichum; Colletotrichum gloeosporioides species complex	0.407074	17182	8073644	0.316095	707427	20.8511	13320	1520	867	529	366	240	157	81	53	49	6608	4168	1978	1206	742	565	365	233	180	153	135
	From Literature	Colletotrichum gloeosporioides (Penz.) Penz. & Sacc. 1884	Colletotrichum gloeosporioides		53.21	16538	52.3		Uniprot	10	38	28	Graph	(Poltronieri et al. 2013, Han et al. 2016)	0	37.5			0	38	32.75	cellular organisms; Eukaryota; Opisthokonta; Fungi; Dikarya; Ascomycota; saccharomyceta; Pezizomycotina; leotiomyceta; sordariomyceta; Sordariomycetes; Hypocreomycetidae; Glomerellales; Glomerellaceae; Colletotrichum; Colletotrichum gloeosporioides species complex	0.39614	16388	7026207	0.312683	610970	19.255	12813	1346	765	502	371	224	152	85	58	72	5643	3640	1711	1066	660	445	322	230	170	130	133
	From Literature following UniProt	Colletotrichum godetiae Neerg. 1950	Colletotrichum godetiae		51.652	16071	52		NCBI	5	31		Stated	(López-Moral et al. 2017)					5	31	26	cellular organisms; Eukaryota; Opisthokonta; Fungi; Dikarya; Ascomycota; saccharomyceta; Pezizomycotina; leotiomyceta; sordariomyceta; Sordariomycetes; Hypocreomycetidae; Glomerellales; Glomerellaceae; Colletotrichum; Colletotrichum acutatum species complex	0.403154	16071	6941239	0.319348	649796	20.2511	12387	1429	836	525	343	222	146	77	62	44	6047	3975	1881	1131	760	432	337	225	166	126	119
	From Literature	Colletotrichum graminicola (Ces.) G.W. Wilson 1914	Colletotrichum graminicola		51.604	12006	47.2926		Uniprot	12	37	25	Stated	(Skoropad 1967)					12	37	25	cellular organisms; Eukaryota; Opisthokonta; Fungi; Dikarya; Ascomycota; saccharomyceta; Pezizomycotina; leotiomyceta; sordariomyceta; Sordariomycetes; Hypocreomycetidae; Glomerellales; Glomerellaceae; Colletotrichum; Colletotrichum graminicola species complex	0.324723	12019	5585661	0.337693	602059	24.5986	8778	1195	737	469	311	230	111	91	51	46	5310	3657	1662	1021	650	414	332	194	149	151	131
	From Literature	Colletotrichum higginsianum Sacc. 1917	Colletotrichum higginsianum		50.716	14651	54.5044		Uniprot	8	35	27	Stated	(Erxun et al. 2002)					8	35	27	cellular organisms; Eukaryota; Opisthokonta; Fungi; Dikarya; Ascomycota; saccharomyceta; Pezizomycotina; leotiomyceta; sordariomyceta; Sordariomycetes; Hypocreomycetidae; Glomerellales; Glomerellaceae; Colletotrichum; Colletotrichum destructivum species complex	0.370153	12820	6257554	0.328081	621756	23.9956	9547	1280	760	441	304	212	121	82	44	29	5579	3809	1688	1051	683	457	339	204	173	138	138
	Togashi database	Colletotrichum horii B.S. Weir & P.R. Johnst. 2010	colletotrichum horii		74.32	15529	46.7	(Fan et al. 2022)					Togashi	(Bebber et al. 2020)	9	36.5	8		9	36.5	27.5	cellular organisms; Eukaryota; Opisthokonta; Fungi; Dikarya; Ascomycota; saccharomyceta; Pezizomycotina; leotiomyceta; sordariomyceta; Sordariomycetes; Hypocreomycetidae; Glomerellales; Glomerellaceae; Colletotrichum; Colletotrichum gloeosporioides species complex
	Togashi database	Colletotrichum lindemuthianum (Sacc. & Magnus) Briosi & Cavara 1889	colletotrichum lindemuthianum		100.4	13821	37.5	(da Silva et al. 2024)					Togashi	(Bebber et al. 2020)	0	42	62		0	42	42	cellular organisms; Eukaryota; Opisthokonta; Fungi; Dikarya; Ascomycota; saccharomyceta; Pezizomycotina; leotiomyceta; sordariomyceta; Sordariomycetes; Hypocreomycetidae; Glomerellales; Glomerellaceae; Colletotrichum; Colletotrichum orbiculare species complex
	Togashi database	Colletotrichum linicola Pethybr. & Laff. 1918	colletotrichum linicola	colletotrichum lini	55.3725	12146	54.3714	(Dvorianinova et al. 2024)					Togashi	(Bebber et al. 2020)	10	35	3		10	35	25	cellular organisms; Eukaryota; Opisthokonta; Fungi; Dikarya; Ascomycota; saccharomyceta; Pezizomycotina; leotiomyceta; sordariomyceta; Sordariomycetes; Hypocreomycetidae; Glomerellales; Glomerellaceae; Colletotrichum; Colletotrichum destructivum species complex
	From Uniprot	Colletotrichum liriopes Damm, P.F. Cannon & Crous 2009	Colletotrichum liriopes		53	14483	53		Uniprot	6	42		Model	(Feng et al. 2024a)					6	42	36	cellular organisms; Eukaryota; Opisthokonta; Fungi; Dikarya; Ascomycota; saccharomyceta; Pezizomycotina; leotiomyceta; sordariomyceta; Sordariomycetes; Hypocreomycetidae; Glomerellales; Glomerellaceae; Colletotrichum; Colletotrichum spaethianum species complex	0.319438	13983	5643413	0.328683	528349	19.6556	10643	1231	757	474	327	187	146	92	65	61	5007	3189	1569	879	590	383	293	159	142	108	116
	From Uniprot	Colletotrichum lupini (Bondar) Damm, P.F. Cannon & Crous 2012	Colletotrichum lupini		63.4	18681	46.5		Uniprot	5	30		Stated	(Dubrulle et al. 2020)					5	30	25	cellular organisms; Eukaryota; Opisthokonta; Fungi; Dikarya; Ascomycota; saccharomyceta; Pezizomycotina; leotiomyceta; sordariomyceta; Sordariomycetes; Hypocreomycetidae; Glomerellales; Glomerellaceae; Colletotrichum; Colletotrichum acutatum species complex	0.400114	18335	8455735	0.319243	752633	19.957	14264	1749	900	533	357	226	135	81	42	48	7861	4752	2079	1245	790	495	339	228	183	136	142
	Togashi database	Colletotrichum musae (Berk. & M.A. Curtis) Arx 1957	colletotrichum musae		60.5	13451	49.5	(Silva Junior et al. 2018)					Togashi	(Bebber et al. 2020)	6.5	37.5	12		6.5	37.5	31	cellular organisms; Eukaryota; Opisthokonta; Fungi; Dikarya; Ascomycota; saccharomyceta; Pezizomycotina; leotiomyceta; sordariomyceta; Sordariomycetes; Hypocreomycetidae; Glomerellales; Glomerellaceae; Colletotrichum; Colletotrichum gloeosporioides species complex
	From Literature following UniProt	Colletotrichum nymphaeae (Pass.) Aa 1978	Colletotrichum nymphaeae		49.956	14404	52		NCBI	10	32		Graph	(Han et al. 2016)					10	32	22	cellular organisms; Eukaryota; Opisthokonta; Fungi; Dikarya; Ascomycota; saccharomyceta; Pezizomycotina; leotiomyceta; sordariomyceta; Sordariomycetes; Hypocreomycetidae; Glomerellales; Glomerellaceae; Colletotrichum; Colletotrichum acutatum species complex	0.414726	14404	6906025	0.33222	688521	23.6427	10697	1403	848	503	387	242	139	82	55	48	6170	4138	1891	1168	762	507	350	246	186	156	156
	Togashi database	Colletotrichum trifolii Bain 1906	colletotrichum trifolii		109.7	12292	36.5		Uniprot				Togashi	(Bebber et al. 2020)	10	35	13		10	35	25	cellular organisms; Eukaryota; Opisthokonta; Fungi; Dikarya; Ascomycota; saccharomyceta; Pezizomycotina; leotiomyceta; sordariomyceta; Sordariomycetes; Hypocreomycetidae; Glomerellales; Glomerellaceae; Colletotrichum; Colletotrichum orbiculare species complex	0.155412	12236	5682910	0.334084	594447	24.0839	9008	1230	725	450	310	212	146	74	38	43	5303	3526	1595	1017	670	423	343	201	161	152	105
	Togashi database	Coniella diplodiella (Speg.) Petr. & Syd. 1927	coniella diplodiella		40.93	9403	49.79	(Liu et al. 2021)					Togashi	(Bebber et al. 2020)	5	39.5	6		5	39.5	34.5	cellular organisms; Eukaryota; Opisthokonta; Fungi; Dikarya; Ascomycota; saccharomyceta; Pezizomycotina; leotiomyceta; sordariomyceta; Sordariomycetes; Sordariomycetidae; Diaporthales; Schizoparmaceae; Coniella
	From Literature	Coniophora puteana (Schumach.) P. Karst. 1868	Coniophora puteana		42.9685	13761	52.3		Uniprot	3	40	37	Stated	(Korpi et al. 1998)	3	38	12		3	40	36	cellular organisms; Eukaryota; Opisthokonta; Fungi; Dikarya; Basidiomycota; Agaricomycotina; Agaricomycetes; Agaricomycetidae; Boletales; Coniophorineae; Coniophoraceae; Coniophora	0.41934	13735	6006140	0.314941	599821	20.1901	10508	1189	701	508	340	189	134	82	38	46	5540	3683	1815	1058	741	459	291	248	158	135	129
x	From Literature	Coniosporium apollinis Sterfl. 1997	Coniosporium apollinis		28.6453	9308	52.1		Uniprot	9	29	20	Model	(Sterflinger 1998)					9	29	20	cellular organisms; Eukaryota; Opisthokonta; Fungi; Dikarya; Ascomycota; saccharomyceta; Pezizomycotina; leotiomyceta; dothideomyceta; Dothideomycetes; Dothideomycetes incertae sedis; Coniosporium	0.469844	9306	4486276	0.357684	550170	27.492	6378	1065	681	444	311	182	108	70	32	35	5018	3437	1617	936	636	407	314	222	144	133	113
	Togashi database	Coniothyrium fuckelii Sacc. 1876	paraconiothyrium fuckelii	Coniothyrium fuckelii Sacc. 1876	38.464		53.5						Togashi	(Bebber et al. 2020)	1	33.5	3		1	33.5	32.5	cellular organisms; Eukaryota; Opisthokonta; Fungi; Dikarya; Ascomycota; saccharomyceta; Pezizomycotina; leotiomyceta; dothideomyceta; Dothideomycetes; Pleosporomycetidae; Pleosporales; Massarineae; Didymosphaeriaceae; Paraconiothyrium
	From Uniprot	Coprinellus micaceus (Bull.) Vilgalys, Hopple & Jacq. Johnson 2001	Coprinellus micaceus		77.386	23559	53.5		Uniprot	15	37		Stated	(Badalyan et al. 2011)					15	37	22	cellular organisms; Eukaryota; Opisthokonta; Fungi; Dikarya; Basidiomycota; Agaricomycotina; Agaricomycetes; Agaricomycetidae; Agaricales; Agaricineae; Psathyrellaceae; Coprinellus	0.344915	23011	8897202	0.33473	911004	19.4547	17132	2313	1295	801	548	363	246	148	88	77	9190	5802	2780	1643	1012	651	534	307	233	192	181
	From Literature	Coprinus comatus (O.F. Müll.) Pers. 1797	Coprinus comatus		30.6255	10160	42.1			5	32	27	Graph	(Pugh and MacDonald 1980)					5	32	27	cellular organisms; Eukaryota; Opisthokonta; Fungi; Dikarya; Basidiomycota; Agaricomycotina; Agaricomycetes; Agaricomycetidae; Agaricales; Agaricineae; Agaricaceae; Coprinus
	From Literature	Cordyceps farinosa (Holmsk.) Kepler, B. Shrestha & Spatafora 2017	Isaria farinosa	Paecilomyces farinosus, Cordyceps farinosa	36.1		51.4			5	29	24	Graph	(Hallsworth and Magan 1999)					5	29	24	cellular organisms; Eukaryota; Opisthokonta; Fungi; Dikarya; Ascomycota; saccharomyceta; Pezizomycotina; leotiomyceta; sordariomyceta; Sordariomycetes; Hypocreomycetidae; Hypocreales; Cordycipitaceae; Cordyceps
	From Literature	Cordyceps fumosorosea (Wize) Kepler, B. Shrestha & Spatafora 2017	Cordyceps fumosorosea	Isaria fumosorosea	33.486	10061	53.6		Uniprot	5	32	27	Stated	(Zimmermann 2008)					5	32	27	cellular organisms; Eukaryota; Opisthokonta; Fungi; Dikarya; Ascomycota; saccharomyceta; Pezizomycotina; leotiomyceta; sordariomyceta; Sordariomycetes; Hypocreomycetidae; Hypocreales; Cordycipitaceae; Cordyceps	0.435777	10050	4864145	0.344429	519104	25.9653	7186	1088	670	389	280	191	100	72	39	35	4776	3183	1532	883	602	392	269	203	136	111	118
	From Literature	Cordyceps militaris (L.) Fr. 1818	Cordyceps militaris		32.269	9651	51.4		Uniprot	7	32	25	Model	(Jiaojiao et al. 2018)					7	32	25	cellular organisms; Eukaryota; Opisthokonta; Fungi; Dikarya; Ascomycota; saccharomyceta; Pezizomycotina; leotiomyceta; sordariomyceta; Sordariomycetes; Hypocreomycetidae; Hypocreales; Cordycipitaceae; Cordyceps	0.452894	9651	4871481	0.331972	470605	23.6886	7157	1034	594	348	239	128	82	41	11	17	4627	3017	1351	802	527	352	262	166	119	96	103
	From Literature	Corynascus sepedonium (C.W. Emmons) Arx 1973	Corynascus sepedonium		33.3	10844	54		NCBI	12	46	34	Stated	(Mouchacca 2000)					12	46	34	cellular organisms; Eukaryota; Opisthokonta; Fungi; Dikarya; Ascomycota; saccharomyceta; Pezizomycotina; leotiomyceta; sordariomyceta; Sordariomycetes; Sordariomycetidae; Sordariales; Chaetomiaceae; Corynascus	0.438633	10628	4868826	0.355826	592404	27.0601	7412	1206	746	483	302	206	119	79	35	40	5371	3591	1681	1018	668	454	316	220	161	137	110
	From Literature following UniProt	Corynespora cassiicola (Berk. & M.A. Curtis) C.T. Wei 1950	Corynespora cassiicola		44.846	17166	51		JGI	13	38		Model	(Feng et al. 2024b)	6	36	8		6	38	27.5	cellular organisms; Eukaryota; Opisthokonta; Fungi; Dikarya; Ascomycota; saccharomyceta; Pezizomycotina; leotiomyceta; dothideomyceta; Dothideomycetes; Pleosporomycetidae; Pleosporales; Corynesporascaceae; Corynespora	0.483104	17166	7221760	0.322984	683886	20.044	13056	1559	896	613	390	253	161	111	65	62	6462	4245	1879	1128	713	515	373	264	162	154	139
	From Literature	Cronartium quercuum (Berk.) Miyabe ex Shirai 1899	Cronartium quercuum		76.567	13903	41.95		Uniprot	8	37	29	Model	(Kuhlman and Pepper 1994)					8	37	29	cellular organisms; Eukaryota; Opisthokonta; Fungi; Dikarya; Basidiomycota; Pucciniomycotina; Pucciniomycetes; Pucciniales; Coleosporiaceae; Cronartium	0.178373	13711	4552491	0.31511	433145	14.9552	10560	1280	738	466	280	152	116	50	30	39	5084	3317	1380	761	436	260	164	143	88	61	70
	From Literature	Cronartium ribicola J.C. Fisch. 1872	Cronartium ribicola		211.63	14868	41.4		JGI	5	25	20	Stated	(Gottlieb 1950)	0.5	26.7	11		0.5	26.7	23.1	cellular organisms; Eukaryota; Opisthokonta; Fungi; Dikarya; Basidiomycota; Pucciniomycotina; Pucciniomycetes; Pucciniales; Coleosporiaceae; Cronartium	0.0786544	14868	5548544	0.308187	489921	15.9003	11663	1361	771	436	272	140	102	68	38	17	5737	3665	1445	803	478	332	216	162	106	80	56
x	From Literature	Cryomyces antarcticus Selbmann, de Hoog, Mazzaglia, Friedmann & Onofri 2005	Cryomyces antarcticus		51.659	9404	53.8		NCBI	-10	27	37	Model	(Selbmann et al. 2005)					-10	27	37	cellular organisms; Eukaryota; Opisthokonta; Fungi; Dikarya; Ascomycota; saccharomyceta; Pezizomycotina; leotiomyceta; dothideomyceta; Dothideomycetes; Dothideomycetes incertae sedis; Cryomyces	0.257146	9378	4427974	0.359115	532681	26.0756	6448	1135	675	450	301	151	109	50	35	24	5083	3654	1659	981	600	375	297	196	131	111	94
x	From Literature	Cryomyces minteri Selbmann, de Hoog, Mazzaglia, Friedmann & Onofri 2005	Cryomyces minteri		44.137	13960	53.9		Uniprot	-7	28	35	Model	(Selbmann et al. 2005)					-7	28	35	cellular organisms; Eukaryota; Opisthokonta; Fungi; Dikarya; Ascomycota; saccharomyceta; Pezizomycotina; leotiomyceta; dothideomyceta; Dothideomycetes; Dothideomycetes incertae sedis; Cryomyces	0.410459	13291	6038804	0.366461	704411	25.3324	9014	1612	1036	604	391	249	169	87	54	75	7118	4876	2161	1283	782	505	385	265	185	153	131
	From Literature	Cryphonectria parasitica (Murrill) M.E. Barr 1978	Cryphonectria parasitica		43.87	11609	50.8		Uniprot	5	36	31	Graph	(Anagnostakis and Aylor 1984)	4.5	38.75	24		4.5	38.75	32.625	cellular organisms; Eukaryota; Opisthokonta; Fungi; Dikarya; Ascomycota; saccharomyceta; Pezizomycotina; leotiomyceta; sordariomyceta; Sordariomycetes; Sordariomycetidae; Diaporthales; Cryphonectriaceae; Cryphonectria-Endothia species complex; Cryphonectria	0.334452	11564	4890805	0.317511	396369	17.1973	8949	1076	604	373	208	139	80	51	37	47	4340	2749	1275	742	451	302	220	148	112	77	57
	Togashi database	Cryphonectria radicalis (Schwein. ex Fr.) M.E. Barr 1978	endothia radicalis		40.6		53.5						Togashi	(Bebber et al. 2020)	8.5	32	3		8.5	32	23.5	cellular organisms; Eukaryota; Opisthokonta; Fungi; Dikarya; Ascomycota; saccharomyceta; Pezizomycotina; leotiomyceta; sordariomyceta; Sordariomycetes; Sordariomycetidae; Diaporthales; Cryphonectriaceae; Cryphonectria-Endothia species complex; Cryphonectria
x	Undermind Search	Cryptococcus neoformans (San Felice) Vuill. 1901	Cryptococcus neoformans		19.1	7004	48.5		Uniprot	15	39		stated	(Schwiesow et al. 2024)					15	39	24	cellular organisms; Eukaryota; Opisthokonta; Fungi; Dikarya; Basidiomycota; Agaricomycotina; Tremellomycetes; Tremellales; Cryptococcaceae; Cryptococcus; Cryptococcus neoformans species complex	0.559942	6604	3564964	0.366388	467670	29.23	4383	815	569	345	219	137	71	34	19	12	4597	3147	1475	843	561	379	232	182	105	90	86
	From Literature following UniProt	Cubamyces menziesii (Berk.) Lücking 2020	Trametes menziesii,	Leiotrametes menziesii	35.218	12529	55.77		NCBI	15	32		Model	(Mswaka and Magan 1999)	15	45	3		15	45	23.5	cellular organisms; Eukaryota; Opisthokonta; Fungi; Dikarya; Basidiomycota; Agaricomycotina; Agaricomycetes; Agaricomycetes incertae sedis; Polyporales; Polyporaceae; Cubamyces	0.474074	12530	5565318	0.327205	610051	23.1668	9228	1253	726	483	324	220	138	80	39	39	5568	3686	1760	1069	661	444	338	217	171	141	130
	From Literature	Curvularia clavata B.L. Jain 1962	Curvularia clavata		32.36	10170	50.647		Uniprot	5	38	33	Graph	(Almaguer et al. 2013)					5	38	33	cellular organisms; Eukaryota; Opisthokonta; Fungi; Dikarya; Ascomycota; saccharomyceta; Pezizomycotina; leotiomyceta; dothideomyceta; Dothideomycetes; Pleosporomycetidae; Pleosporales; Pleosporineae; Pleosporaceae; Curvularia	0.513333	10140	5537149	0.344857	610194	28.1319	7260	1089	647	427	258	201	107	76	45	30	5355	3637	1711	1032	639	465	313	228	173	150	104
	From Literature	Curvularia hawaiiensis (Bugnic. ex M.B. Ellis) Manamgoda, L. Cai & K.D. Hyde 2012	Bipolaris hawaiiensis	Curvularia hawaiiensis	30.0432		51.2			8	38	30	Graph	(Almaguer et al. 2013)					8	38	30	cellular organisms; Eukaryota; Opisthokonta; Fungi; Dikarya; Ascomycota; saccharomyceta; Pezizomycotina; leotiomyceta; dothideomyceta; Dothideomycetes; Pleosporomycetidae; Pleosporales; Pleosporineae; Pleosporaceae; Curvularia
	Togashi database	Curvularia kusanoi (Y. Nisik.) Manamgoda, Rossman & K.D. Hyde 2014	curvularia kusanoi		33.3	11686	52		Uniprot				Togashi	(Bebber et al. 2020)	7.5	35	6		7.5	35	27.5	cellular organisms; Eukaryota; Opisthokonta; Fungi; Dikarya; Ascomycota; saccharomyceta; Pezizomycotina; leotiomyceta; dothideomyceta; Dothideomycetes; Pleosporomycetidae; Pleosporales; Pleosporineae; Pleosporaceae; Curvularia	0.506531	11490	5622490	0.342144	603909	24.8063	8392	1147	691	469	310	210	116	67	51	37	5540	3665	1681	1037	676	432	347	242	164	133	118
x	Undermind Search	Curvularia lunata (Wakker) Boedijn 1933	curvularia lunata	Cochliobolus lunatus	31.171	12131	50.5		JGI	20	35		stated	(Almaguer Chávez 2022)					20	35	15	cellular organisms; Eukaryota; Opisthokonta; Fungi; Dikarya; Ascomycota; saccharomyceta; Pezizomycotina; leotiomyceta; dothideomyceta; Dothideomycetes; Pleosporomycetidae; Pleosporales; Pleosporineae; Pleosporaceae; Curvularia	0.518046	12131	5382666	0.335954	584931	23.4859	8944	1153	723	470	330	214	108	80	63	46	5218	3525	1561	992	592	461	322	230	145	136	111
	Togashi database	Curvularia trifolii (Kauffman) Boedijn 1933	curvularia trifolii		41.68	13649	49.74						Togashi	(Bebber et al. 2020)	7	40	19		7	40	33	cellular organisms; Eukaryota; Opisthokonta; Fungi; Dikarya; Ascomycota; saccharomyceta; Pezizomycotina; leotiomyceta; dothideomyceta; Dothideomycetes; Pleosporomycetidae; Pleosporales; Pleosporineae; Pleosporaceae; Curvularia
	From Literature	Cutaneotrichosporon cutaneum (Beurm., Gougerot & Vaucher bis) Xin Zhan Liu, F.Y. Bai, M. Groenew. & Boekhout 2015	Trichosporon cutaneum	Cutaneotrichosporon cutaneum	30.45	5704	57.64	(Wang et al. 2016)		14	38	24	Stated	(Chen et al. 2013)					14	38	24	cellular organisms; Eukaryota; Opisthokonta; Fungi; Dikarya; Basidiomycota; Agaricomycotina; Tremellomycetes; Trichosporonales; Trichosporonaceae; Cutaneotrichosporon
	From Literature	Cyberlindnera jadinii (Sartory, R. Sartory, J. Weill & J. Mey.) Minter 2009	Cyberlindnera jadinii	Candida utilis	13.018	6038	44.5		Uniprot	19	37	18	Stated	(Sousa-Silva et al. 2021)					19	37	18	cellular organisms; Eukaryota; Opisthokonta; Fungi; Dikarya; Ascomycota; saccharomyceta; Saccharomycotina; Saccharomycetes; Phaffomycetales; Phaffomycetaceae; Cyberlindnera	0.598519	5994	2597173	0.270651	129914	11.8989	5101	418	230	102	70	28	27	8	2	8	1532	954	398	219	166	103	45	39	30	37	14
	From Literature	Cyclocybe cylindracea (DC.) Vizzini & Angelini 2014	Agrocybe cylindracea	Cyclocybe cylindracea, Cyclocybe aegerita	54.9	22535	50.55	(Li et al. 2018)	Uniprot	14	31	17	model	(Kim et al. 2005a)					14	31	17	cellular organisms; Eukaryota; Opisthokonta; Fungi; Dikarya; Basidiomycota; Agaricomycotina; Agaricomycetes; Agaricomycetidae; Agaricales; Agaricineae; Bolbitiaceae; Cyclocybe	0.342015	13316	6258879	0.323866	668355	22.8521	9856	1286	808	504	342	256	132	72	35	25	6291	4254	1981	1204	805	518	316	258	198	120	152
	From Literature	Cyniclomyces guttulatus (C.P. Robin) Van der Walt & D.B. Scott 1971	Cyniclomyces guttulatus	Saccharomyces guttulata	29.71	11307	43.09	(Hongchao et al. 2022)		31	45	14	Stated	(Travassos and Cury 1971)					31	45	14	cellular organisms; Eukaryota; Opisthokonta; Fungi; Dikarya; Ascomycota; saccharomyceta; Saccharomycotina; Saccharomycetes; Saccharomycetales; Saccharomycetaceae; Cyniclomyces
	From Literature	Cystobasidium minutum (Cif. & Redaelli) Yurkov, Kachalkin, H.M. Daniel, M. Groenew., Libkind, V. de García, Zalar, Gouliam., Boekhout & Begerow 2014	Rhodotorula minuta	Cystobasidium minutum	20.825	7814	51		NCBI	4	30	26	Stated	(Ekendahl et al. 2003)					4	30	26	cellular organisms; Eukaryota; Opisthokonta; Fungi; Dikarya; Basidiomycota; Pucciniomycotina; Cystobasidiomycetes; Cystobasidiales; Cystobasidiaceae; Cystobasidium	0.553855	7814	3844674	0.362855	548752	29.8972	5257	876	558	431	270	190	94	66	49	23	4912	3392	1577	1036	646	395	308	203	177	139	116
	From Literature	Cystobasidium ongulense M. Tsuji, Tsujimoto & S. Imura 2017	Cystobasidium ongulense		20.0203	7227	49.2	(Tsuji et al. 2022)		-3	30	33	stated	(Tsuji 2023)					-3	30	33	cellular organisms; Eukaryota; Opisthokonta; Fungi; Dikarya; Basidiomycota; Pucciniomycotina; Cystobasidiomycetes; Cystobasidiales; Cystobasidiaceae; Cystobasidium
	From Literature	Cystobasidium tubakii M. Tsuji, Tsujimoto & S. Imura 2017	Cystobasidium tubakii		21.539		50.1			-3	25	28	stated	(Tsuji 2023)					-3	25	28	cellular organisms; Eukaryota; Opisthokonta; Fungi; Dikarya; Basidiomycota; Pucciniomycotina; Cystobasidiomycetes; Cystobasidiales; Cystobasidiaceae; Cystobasidium
	Togashi database	Cytospora chrysosperma (Pers.) Fr. 1823	cytospora chrysosperma	Valsa sordida	36.553	10847	52		Uniprot				Togashi	(Bebber et al. 2020)	3	35	3		3	35	32	cellular organisms; Eukaryota; Opisthokonta; Fungi; Dikarya; Ascomycota; saccharomyceta; Pezizomycotina; leotiomyceta; sordariomyceta; Sordariomycetes; Sordariomycetidae; Diaporthales; Valsaceae; Valsa	0.406641	9818	4954655	0.358755	601844	28.7732	6648	1149	722	499	299	219	144	57	48	33	5350	3609	1694	1027	681	489	364	243	171	142	126
	Togashi database	Cytospora leucostoma (Pers.) Sacc. 1881	cytospora leucostoma		37.6	10072	52.5		Uniprot	5	40		Togashi	(Bebber et al. 2020)			14		5	40	35	cellular organisms; Eukaryota; Opisthokonta; Fungi; Dikarya; Ascomycota; saccharomyceta; Pezizomycotina; leotiomyceta; sordariomyceta; Sordariomycetes; Sordariomycetidae; Diaporthales; Valsaceae; Cytospora	0.399804	10071	5010871	0.356475	596984	27.8456	6950	1136	720	468	283	229	122	77	54	32	5476	3638	1740	1060	753	462	336	240	147	150	117
	From Uniprot	Cytospora mali Grove 1935	Valsa mali		44.725	11165	49.5		Uniprot	5	35		Stated	(Shi XiangPeng et al. 2015)	7.5	37.5	3		5	37.5	30	cellular organisms; Eukaryota; Opisthokonta; Fungi; Dikarya; Ascomycota; saccharomyceta; Pezizomycotina; leotiomyceta; sordariomyceta; Sordariomycetes; Sordariomycetidae; Diaporthales; Valsaceae; Cytospora	0.355865	10741	5305359	0.3514	621734	27.033	7461	1232	739	502	308	207	132	72	60	28	5599	3775	1763	1054	758	464	387	224	181	146	129
	From Literature	Daedalea quercina (L.) Pers. 1801	Daedalea quercina		32.736	12199	54.8		Uniprot	5	44	39	Stated	(Schmidt 2006)	10	44	5		5	44	36.5	cellular organisms; Eukaryota; Opisthokonta; Fungi; Dikarya; Basidiomycota; Agaricomycotina; Agaricomycetes; Agaricomycetes incertae sedis; Polyporales; Fomitopsidaceae; Fomitopsis	0.455609	12169	4971605	0.32668	526201	20.3907	9041	1177	701	442	314	187	135	91	42	39	5124	3484	1520	990	603	408	294	195	143	90	105
	From Literature	Daldinia eschscholtzii (Ehrenb.) Rehm 1904	Daldinia eschscholtzii		37.186	11109.5	46.65		NCBI	13	42	29	Model	(Yuyama et al. 2013)					13	42	29	cellular organisms; Eukaryota; Opisthokonta; Fungi; Dikarya; Ascomycota; saccharomyceta; Pezizomycotina; leotiomyceta; sordariomyceta; Sordariomycetes; Xylariomycetidae; Xylariales; Hypoxylaceae; Daldinia	0.41539	10466	5148898	0.348889	583969	26.7795	7399	1096	695	456	310	204	118	94	51	43	5091	3575	1721	1052	652	430	301	210	148	122	100
	From Literature	Debaryomyces delbrueckii (Lindner) Kudryavtsev 1954	Torulaspora delbrueckii		9.221	4972	42		Uniprot	2.8	40	37.2	Stated	(Salvadó et al. 2011)					2.8	40	37.2	cellular organisms; Eukaryota; Opisthokonta; Fungi; Dikarya; Ascomycota; saccharomyceta; Pezizomycotina; leotiomyceta; sordariomyceta; Sordariomycetes; Sordariomycetidae; Diaporthales; Valsaceae; Cytospora	0.784836	4966	2412323	0.283888	134179	13.5669	4129	429	214	91	44	37	9	3	5	5	1779	999	412	242	135	88	52	48	23	26	13
	From Literature	Debaryomyces hansenii (Zopf) Lodder & Kreger-van Rij 1984	Debaryomyces hansenii		12.152	6272	36.3		Uniprot	2	38	36	Stated	(Van Uden 1985)					2	38	36	cellular organisms; Eukaryota; Opisthokonta; Fungi; Dikarya; Ascomycota; saccharomyceta; Saccharomycotina; Pichiomycetes; Serinales; Debaryomycetaceae; Debaryomyces	0.742835	6284	3008975	0.280735	195934	15.5923	5176	509	259	150	88	54	22	17	6	3	2192	1366	608	349	207	120	105	69	45	36	36
	From Literature	Dekkera bruxellensis Van der Walt 1964	Brettanomyces bruxellensis		13.385	5636	39.9		Uniprot	3	31	28	Model	(Brandam et al. 2008)					3	31	28	cellular organisms; Eukaryota; Opisthokonta; Fungi; Dikarya; Ascomycota; saccharomyceta; Saccharomycotina; Pichiomycetes; Pichiales; Pichiaceae; Brettanomyces	0.388131	4857	1731709	0.313672	103896	11.9878	3937	428	174	115	79	46	37	18	8	15	1360	810	375	193	98	67	53	26	24	16	16
	Togashi database	Diaporthe citri (H.S. Fawc.) F.A. Wolf 1926	diaporthe citri		63.7	15918	46.5		NCBI				Togashi	(Bebber et al. 2020)	4	40	31		4	40	36	cellular organisms; Eukaryota; Opisthokonta; Fungi; Dikarya; Ascomycota; saccharomyceta; Pezizomycotina; leotiomyceta; sordariomyceta; Sordariomycetes; Sordariomycetidae; Diaporthales; Diaporthaceae; Diaporthe	0.34537	15763	7333366	0.335374	759727	23.8509	11642	1548	902	616	370	302	155	107	68	53	6793	4346	2127	1345	859	578	448	308	215	183	141
	Togashi database	Diaporthe destruens (Harter) Hirooka, Minosh. & Rossman 2020	diaporthe destruens		57.3	13754	48	(Huang et al. 2021)					Togashi	(Bebber et al. 2020)	11.75	40.25	6		11.75	40.25	28.5	cellular organisms; Eukaryota; Opisthokonta; Fungi; Dikarya; Ascomycota; saccharomyceta; Pezizomycotina; leotiomyceta; sordariomyceta; Sordariomycetes; Sordariomycetidae; Diaporthales; Diaporthaceae; Diaporthe
	Togashi database	Diaporthe phaseolorum (Cooke & Ellis) Sacc. 1882	phomopsis phaseoli	Diaporthe caulivora	57.9	18385	52.97	(Mena et al. 2022)					Togashi	(Bebber et al. 2020)	4.9	37.8	10		4.9	37.8	32.9	cellular organisms; Eukaryota; Opisthokonta; Fungi; Dikarya; Ascomycota; saccharomyceta; Pezizomycotina; leotiomyceta; sordariomyceta; Sordariomycetes; Sordariomycetidae; Diaporthales; Diaporthaceae; Diaporthe
	From Literature	Dichomitus squalens (P. Karst.) D.A. Reid 1965	Dichomitus squalens		39.633	14370.2	55.45		Uniprot	19	42	23	Model	(Zadražil and Brunnert 1982)					19	42	23	cellular organisms; Eukaryota; Opisthokonta; Fungi; Dikarya; Basidiomycota; Agaricomycotina; Agaricomycetes; Agaricomycetes incertae sedis; Polyporales; Polyporaceae; Dichomitus	0.441044	15221	5826635	0.322834	601269	19.3069	11467	1503	816	559	332	214	125	95	53	57	5892	3803	1778	1035	678	449	316	199	148	141	98
	From Uniprot	Didymella lentis W.J. Kaiser, B.C. Wang & J.D. Rogers 1997	Ascochyta lentis		41.9	11638	48.5		Uniprot	7	32		Stated	(Infantino et al. 2016)					7	32	25	cellular organisms; Eukaryota; Opisthokonta; Fungi; Dikarya; Ascomycota; saccharomyceta; Pezizomycotina; leotiomyceta; dothideomyceta; Dothideomycetes; Pleosporomycetidae; Pleosporales; Pleosporineae; Didymellaceae; Ascochyta	0.413991	11599	5782078	0.348174	651754	26.7476	8242	1229	802	473	325	223	134	77	48	46	5799	3917	1848	1128	668	463	347	239	180	152	113
	Togashi database	Didymella pinodella (L.K. Jones) Qian Chen & L. Cai 2015	didymella pinodella		34.3		52.5						Togashi	(Bebber et al. 2020)	0	35	8		0	35	35	cellular organisms; Eukaryota; Opisthokonta; Fungi; Dikarya; Ascomycota; saccharomyceta; Pezizomycotina; leotiomyceta; dothideomyceta; Dothideomycetes; Pleosporomycetidae; Pleosporales; Pleosporineae; Didymellaceae; Didymella
	Togashi database	Didymella pinodes (Berk. & A. Bloxam) Petr. 1924	didymella pinodes		32.87	11752	52.5	(Kessie 2013)					Togashi	(Bebber et al. 2020)	0	35	11		0	35	35	cellular organisms; Eukaryota; Opisthokonta; Fungi; Dikarya; Ascomycota; saccharomyceta; Pezizomycotina; leotiomyceta; dothideomyceta; Dothideomycetes; Pleosporomycetidae; Pleosporales; Pleosporineae; Didymellaceae; Didymella
	Togashi database	Didymella pisi Chilvers, J.D. Rogers & Peever 2009	didymella pisi	Ascochyta pisi	41.4	10796	48	(Liu et al. 2023)					Togashi	(Bebber et al. 2020)	0	35	8		0	35	35	cellular organisms; Eukaryota; Opisthokonta; Fungi; Dikarya; Ascomycota; saccharomyceta; Pezizomycotina; leotiomyceta; dothideomyceta; Dothideomycetes; Pleosporomycetidae; Pleosporales; Pleosporineae; Didymellaceae; Ascochyta
	From Literature following UniProt	Diplodia mutila (Fr.) Mont. 1849	Diplodia mutila		44.7	11947	55.5	(Garcia et al. 2021)		6	32		Stated	(Desprez-Loustau et al. 2010)					6	32	26	cellular organisms; Eukaryota; Opisthokonta; Fungi; Dikarya; Ascomycota; saccharomyceta; Pezizomycotina; leotiomyceta; dothideomyceta; Dothideomycetes; Dothideomycetes incertae sedis; Botryosphaeriales; Botryosphaeriaceae; Diplodia
	From Literature	Dipodascus carabidarus (S.O. Suh & M. Blackw.) S.O. Suh & M. Blackw. 2015	Geotrichum carabidarum	Dipodascus carabidarus	21.0924		44.7			4	35	31	Stated	(Robert et al. 2015)					4	35	31	cellular organisms; Eukaryota; Opisthokonta; Fungi; Dikarya; Ascomycota; saccharomyceta; Saccharomycotina; Dipodascomycetes; Dipodascales; Dipodascaceae; Geotrichum
	From Literature	Dipodascus histeridarus (S.O. Suh & M. Blackw.) S.O. Suh & M. Blackw. 2015	Geotrichum histeridarum	Dipodascus histeridarus	21.3702		44.1			0	35	35	Stated	(Robert et al. 2015)					0	35	35	cellular organisms; Eukaryota; Opisthokonta; Fungi; Dikarya; Ascomycota; saccharomyceta; Saccharomycotina; Dipodascomycetes; Dipodascales; Dipodascaceae; Geotrichum
	Togashi database	Dothiorella sarmentorum (Fr.) A.J.L. Phillips, A. Alves & J. Luque 2005	dothiorella sarmentorum		38.3	13942	54.5	(Garcia et al. 2021)		10	30		Togashi	(Bebber et al. 2020)			3		10	30	20	cellular organisms; Eukaryota; Opisthokonta; Fungi; Dikarya; Ascomycota; saccharomyceta; Pezizomycotina; leotiomyceta; dothideomyceta; Dothideomycetes; Dothideomycetes incertae sedis; Botryosphaeriales; Botryosphaeriaceae; Dothiorella
x	From Literature	Dothistroma septosporum (Dorogin) M. Morelet 1968	Dothistroma septosporum		30.209	12580	52.4		Uniprot	3	33		Stated	(Desprez-Loustau et al. 2010, Kowalski et al. 2016)					3	33	30	cellular organisms; Eukaryota; Opisthokonta; Fungi; Dikarya; Ascomycota; saccharomyceta; Pezizomycotina; leotiomyceta; dothideomyceta; Dothideomycetes; Dothideomycetidae; Mycosphaerellales; Mycosphaerellaceae; Dothistroma	0.505613	12399	5091354	0.345788	541332	20.6257	9280	1165	699	470	319	164	127	73	43	59	5296	3474	1573	954	618	407	296	195	145	122	104
	From Uniprot	Drepanopeziza brunnea (Ellis & Everh.) Rossman & W.C. Allen 2017	Marssonina brunnea		51.9	9615	43		Uniprot	2	30		Stated	(Simpson and Hayes 1978)					2	30	28	cellular organisms; Eukaryota; Opisthokonta; Fungi; Dikarya; Ascomycota; saccharomyceta; Pezizomycotina; leotiomyceta; sordariomyceta; Leotiomycetes; Helotiales; Drepanopezizaceae; Drepanopeziza	0.287626	10037	4975927	0.353542	597770	26.975	6829	1266	772	475	317	182	105	46	28	17	5782	3977	1737	1100	675	469	300	220	144	142	122
	Togashi database	Earliella scabrosa (Pers.) Gilb. & Ryvarden 1985	earliella scabrosa		51.7	17945	57		NCBI				Togashi	(Bebber et al. 2020)	4	30	3		4	30	26	cellular organisms; Eukaryota; Opisthokonta; Fungi; Dikarya; Basidiomycota; Agaricomycotina; Agaricomycetes; Agaricomycetes incertae sedis; Polyporales; Polyporaceae; Earliella	0.432757	17743	7457847	0.32218	769218	21.8314	13236	1725	997	669	416	296	180	95	66	63	7119	4601	2178	1338	822	572	417	279	212	173	139
	Togashi database	Elsinoe fawcettii Bitanc. & Jenkins 1936	elsinoe fawcettii		26.3	8448.5	52.5	(Shanmugam et al. 2019)	NCBI	0	36		Togashi	(Bebber et al. 2020)			8		0	36	36	cellular organisms; Eukaryota; Opisthokonta; Fungi; Dikarya; Ascomycota; saccharomyceta; Pezizomycotina; leotiomyceta; dothideomyceta; Dothideomycetes; Dothideomycetidae; Myriangiales; Elsinoaceae; Elsinoe	0.570211	10170	4998851	0.351358	574629	27.0118	7192	1111	633	456	289	195	127	73	55	39	5024	3507	1599	935	648	433	292	212	155	144	124
	From Literature	Emergomyces africanus Dukik, C. Kenyon, Govender, I.S. Schwartz & de Hoog 2017	emergomyces africanus		29.7089	8769	43.5		Uniprot	9	38	29	Model	(Jiang et al. 2018)					9	38	29	cellular organisms; Eukaryota; Opisthokonta; Fungi; Dikarya; Ascomycota; saccharomyceta; Pezizomycotina; leotiomyceta; Eurotiomycetes; Eurotiomycetidae; Onygenales; Ajellomycetaceae; Emergomyces	0.39778	8745	3939199	0.362496	510251	28.0688	5846	1074	639	408	291	203	121	66	44	53	4558	3222	1514	900	580	375	286	183	134	102	115
	From Literature	emergomyces crescens	emergomyces crescens	Emmonsia crescens	33.754	8906	44.05		Uniprot	7	30	23	Model	(Jiang et al. 2018)					7	30	23	cellular organisms; Eukaryota; Opisthokonta; Fungi; Dikarya; Ascomycota; saccharomyceta; Pezizomycotina; leotiomyceta; Eurotiomycetes; Eurotiomycetidae; Onygenales; Ajellomycetaceae; Emergomyces	0.385026	8899	4332052	0.356901	557976	29.6769	5990	1084	661	422	310	195	110	54	30	43	4833	3401	1616	987	579	457	298	206	163	120	90
	From Literature	Emergomyces orientalis P. Wang, Y.C. Xu & H.W. Fan 2017	emergomyces orientalis		33.9177		45.85			9	36	27	Model	(Jiang et al. 2018)					9	36	27	cellular organisms; Eukaryota; Opisthokonta; Fungi; Dikarya; Ascomycota; saccharomyceta; Pezizomycotina; leotiomyceta; Eurotiomycetes; Eurotiomycetidae; Onygenales; Ajellomycetaceae; Emergomyces
	From Literature	Emergomyces pasteurianus (Drouhet, E. Guého & Gori) Dukik, Sigler & de Hoog 2017	emergomyces pasteurianus		32.411	8950	44.4		Uniprot	6	40	34	Stated	(Dukik et al. 2017)			https://onlinelibrary-wiley-com.libproxy.mit.edu/doi/epdf/10.1111/myc.12601		6	40	34	cellular organisms; Eukaryota; Opisthokonta; Fungi; Dikarya; Ascomycota; saccharomyceta; Pezizomycotina; leotiomyceta; Eurotiomycetes; Eurotiomycetidae; Onygenales; Ajellomycetaceae; Emergomyces	0.395285	8944	4270530	0.358076	540490	28.3757	6015	1119	660	417	312	191	101	63	25	41	4972	3376	1579	957	574	410	303	203	155	110	103
	From Literature	Emericella sydowii (Bainier & Sartory) Pitt & A.D. Hocking 2022	Aspergillus sydowii		34.38	13620	50.5		Uniprot	12	40	28	Model	(Alker et al. 2001)					12	40	28	cellular organisms; Eukaryota; Opisthokonta; Fungi; Dikarya; Ascomycota; saccharomyceta; Pezizomycotina; leotiomyceta; Eurotiomycetes; Eurotiomycetidae; Onygenales; Ajellomycetaceae; Emergomyces	0.550756	13568	6311667	0.308069	545048	19.9115	10670	1121	629	400	291	188	119	73	34	43	5196	3377	1462	944	541	406	289	205	136	116	114
x	From Literature	Emericella versicolor (Vuill.) Pitt & A.D. Hocking 2022	Aspergillus versicolor		34.5178	13222	50		Uniprot	4	40	36	Stated	(Mold Busters 2024)	8	35	3		4	40	31.5	cellular organisms; Eukaryota; Opisthokonta; Fungi; Dikarya; Ascomycota; saccharomyceta; Pezizomycotina; leotiomyceta; Eurotiomycetes; Eurotiomycetidae; Eurotiales; Aspergillaceae; Aspergillus; Aspergillus subgen. Nidulantes; Aspergillus versicolor	0.551856	13222	6349617	0.306988	539677	20.1323	10415	1088	587	412	274	189	120	62	43	32	5191	3282	1428	903	550	410	316	187	138	114	95
	From Literature	Epichloe typhina (Pers.) Brockm. 1863	Epichloe typhina		38.3272	8584	41.74	(Schardl et al. 2014)		7	33	26	Model	(Alderman 2013)					7	33	26	cellular organisms; Eukaryota; Opisthokonta; Fungi; Dikarya; Ascomycota; saccharomyceta; Pezizomycotina; leotiomyceta; sordariomyceta; Sordariomycetes; Hypocreomycetidae; Hypocreales; Clavicipitaceae; Epichloe
	From Literature	Epicoccum nigrum Link 1816	Epicoccum nigrum		33.605	12218	52		Uniprot	8	30	22	Model	(Christova and Slavov 2021)					8	30	22	cellular organisms; Eukaryota; Opisthokonta; Fungi; Dikarya; Ascomycota; saccharomyceta; Pezizomycotina; leotiomyceta; dothideomyceta; Dothideomycetes; Pleosporomycetidae; Pleosporales; Pleosporineae; Didymellaceae; Epicoccum	0.497462	12021	5572407	0.342345	599997	23.7898	8777	1215	698	478	320	233	123	95	39	43	5519	3661	1738	1035	637	437	344	202	174	121	115
	Togashi database	Epicoccum sorghinum (Sacc.) Aveskamp, Gruyter & Verkley 2010	epicoccum sorghinum		32.7		52			3	38		Togashi	(Bebber et al. 2020)			21		3	38	35	cellular organisms; Eukaryota; Opisthokonta; Fungi; Dikarya; Ascomycota; saccharomyceta; Pezizomycotina; leotiomyceta; dothideomyceta; Dothideomycetes; Pleosporomycetidae; Pleosporales; Pleosporineae; Didymellaceae; Epicoccum
	Togashi database	Eremothecium coryli (Peglion) Kurtzman 1995	eremothecium coryli		9.1	4682	41.5	(Wendland and Walther 2014)		8.5	40		Togashi	(Bebber et al. 2020)			8		8.5	40	31.5	cellular organisms; Eukaryota; Opisthokonta; Fungi; Dikarya; Ascomycota; saccharomyceta; Saccharomycotina; Saccharomycetes; Saccharomycetales; Saccharomycetaceae; Eremothecium
	From Literature	Eremothecium gossypii (S.F. Ashby & W. Nowell) Kurtzman 1995	Eremothecium gossypii		9.114	4767	51.6885		Uniprot	20	40	20	Stated	(Aguiar 2013)					20	40	20	cellular organisms; Eukaryota; Opisthokonta; Fungi; Dikarya; Ascomycota; saccharomyceta; Saccharomycotina; Saccharomycetes; Saccharomycetales; Saccharomycetaceae; Eremothecium	0.7671	4758	2330450	0.285839	132649	14.2844	3956	419	192	100	38	27	8	14	2	2	1796	1002	404	202	129	68	62	46	28	20	20
	Togashi database	Erysiphe necator Schwein. 1832	erysiphe necator		52.505	6484	39		Uniprot	10	37.8		Togashi	(Bebber et al. 2020)			6		10	37.8	27.8	cellular organisms; Eukaryota; Opisthokonta; Fungi; Dikarya; Ascomycota; saccharomyceta; Pezizomycotina; leotiomyceta; sordariomyceta; Leotiomycetes; Erysiphales; Erysiphaceae; Erysiphe	0.174893	6482	3060911	0.317486	153742	11.9383	5447	596	227	102	59	23	17	6	3	2	2397	1231	444	222	143	81	54	31	26	16	10
	From Literature	Eutypa lata (Pers.) Tul. & C. Tul. 1863	Eutypa lata		54.006	11685	45.9		Uniprot	5	30	25	Stated	(Li et al. 2023b)					5	30	25	cellular organisms; Eukaryota; Opisthokonta; Fungi; Dikarya; Ascomycota; saccharomyceta; Pezizomycotina; leotiomyceta; sordariomyceta; Sordariomycetes; Xylariomycetidae; Xylariales; Diatrypaceae; Eutypa	0.279861	11684	5038052	0.328076	447001	20.0801	8877	1120	613	379	251	189	98	72	43	42	4378	2931	1339	767	513	336	246	184	129	85	94
	From Literature	Exidia glandulosa (Bull.) Fr. 1822	Exidia glandulosa		78.171	26765	51.95		Uniprot	7	35	28	Graph	(Boddy 1983)					7	35	28	cellular organisms; Eukaryota; Opisthokonta; Fungi; Dikarya; Basidiomycota; Agaricomycotina; Agaricomycetes; Agaricomycetes incertae sedis; Auriculariales; Exidiaceae; Exidia	0.372176	26305	9697779	0.305295	822213	16.6628	20638	2140	1257	807	555	379	214	153	82	80	8070	5219	2361	1369	916	610	434	281	202	186	175
	From Literature	Exophiala alcalophila Goto & Sugiy. 1982	Exophiala alcalophila		29.758	12079	54		JGI	7	38	31	Stated	(de Hoog et al. 2011)					7	38	31	cellular organisms; Eukaryota; Opisthokonta; Fungi; Dikarya; Ascomycota; saccharomyceta; Pezizomycotina; leotiomyceta; Eurotiomycetes; Chaetothyriomycetidae; Chaetothyriales; Herpotrichiellaceae; Exophiala	0.569422	12081	5648284	0.338904	605966	24.2868	8760	1287	806	440	347	182	122	80	28	29	5894	3901	1730	1108	683	462	317	208	149	142	122
	From Literature	Exophiala aquamarina de Hoog, V.A. Vicente, Najafz., Harrak, Badali, Seyedm. & Nyaoke 2011	Exophiala aquamarina		41.567	13118	49		Uniprot	2	36	34	Stated	(de Hoog et al. 2011)					2	36	34	cellular organisms; Eukaryota; Opisthokonta; Fungi; Dikarya; Ascomycota; saccharomyceta; Pezizomycotina; leotiomyceta; Eurotiomycetes; Chaetothyriomycetidae; Chaetothyriales; Herpotrichiellaceae; Exophiala	0.437667	13118	6064173	0.304949	516215	18.7697	10335	1134	643	405	272	134	92	56	23	24	5284	3523	1471	919	557	398	268	190	110	116	96
	From Literature	Exophiala dermatitidis (Kano) de Hoog 1977	Exophiala dermatitidis		26.351	9562	51.4		Uniprot	9	42	33	Stated	(Yazdanparast et al. 2017)			https://www.jstage.jst.go.jp/article/jjmm1960/27/4/27_4_245/_pdf/-char/ja		9	42	33	cellular organisms; Eukaryota; Opisthokonta; Fungi; Dikarya; Ascomycota; saccharomyceta; Pezizomycotina; leotiomyceta; Eurotiomycetes; Chaetothyriomycetidae; Chaetothyriales; Herpotrichiellaceae; Exophiala	0.529826	9285	4653811	0.363617	624469	31.9362	6099	1180	699	456	356	211	133	80	36	35	5324	3723	1753	1102	754	489	313	217	157	142	135
	From Uniprot	Exophiala spinifera (H.S. Nielsen & Conant) McGinnis 1977	Exophiala spinifera		32.9	12119	51.5		Uniprot	13	38		Model	(Song et al. 2017)					13	38	25	cellular organisms; Eukaryota; Opisthokonta; Fungi; Dikarya; Ascomycota; saccharomyceta; Pezizomycotina; leotiomyceta; Eurotiomycetes; Chaetothyriomycetidae; Chaetothyriales; Herpotrichiellaceae; Exophiala	0.542083	12047	5944843	0.331305	597008	23.82	8821	1256	736	492	299	199	112	65	35	32	5729	3742	1829	999	682	465	339	237	157	125	123
	From Literature following UniProt	Exophiala viscosa	Exophiala viscosa		28.227	11358	51.3		NCBI	4	28		Stated	(Carr et al. 2023)					4	28	24	cellular organisms; Eukaryota; Opisthokonta; Fungi; Dikarya; Ascomycota; saccharomyceta; Pezizomycotina; leotiomyceta; Eurotiomycetes; Chaetothyriomycetidae; Chaetothyriales; Herpotrichiellaceae; Exophiala	0.587143	11345	5524429	0.327429	543483	23.1343	8467	1099	690	419	271	174	96	58	36	35	5217	3489	1591	940	622	379	301	192	136	104	93
	Togashi database	Exserohilum turcicum (Pass.) K.J. Leonard & Suggs 1974	exserohilum turcicum		43	11835	50.2		Uniprot				Togashi	(Bebber et al. 2020)	7.5	35	24		7.5	35	27.5	cellular organisms; Eukaryota; Opisthokonta; Fungi; Dikarya; Ascomycota; saccharomyceta; Pezizomycotina; leotiomyceta; dothideomyceta; Dothideomycetes; Pleosporomycetidae; Pleosporales; Pleosporineae; Pleosporaceae; Exserohilum	0.371179	11687	5320234	0.347211	599074	25.2487	8368	1201	751	479	321	224	136	94	64	49	5276	3621	1631	984	677	442	310	223	145	155	126
	Togashi database	Fabisporus sanguineus (L.) Zmitr. 2001	pycnoporus sanguineus	Pycnoporus sanguineus	36.037	14165	56.5		JGI				Togashi	(Bebber et al. 2020)	4	45	3		4	45	41	cellular organisms; Eukaryota; Opisthokonta; Fungi; Dikarya; Basidiomycota; Agaricomycotina; Agaricomycetes; Agaricomycetes incertae sedis; Polyporales; Polyporaceae; Trametes	0.480665	14165	5773907	0.335247	636322	22.0855	10412	1376	869	548	367	237	141	95	59	61	5818	3918	1908	1086	711	481	366	239	164	146	130
	From Literature	Flammulina velutipes (Curtis) Singer 1951	Flammulina velutipes		35.6425	13843	49.7	(Kurata et al. 2016)		8	40	32	Model	(Tonomura 1978)			https://www.bioline.org.br/pdf?cc09012		8	40	32	cellular organisms; Eukaryota; Opisthokonta; Fungi; Dikarya; Basidiomycota; Agaricomycotina; Agaricomycetes; Agaricomycetidae; Agaricales; Marasmiineae; Physalacriaceae; Flammulina
	From Literature	Fomes fomentarius (L.) Fr. 1849	Fomes fomentarius		40.95	14757	54.5		NCBI	5	38	33	Stated	(Schmidt 2006)	10	35	3		5	38	29	cellular organisms; Eukaryota; Opisthokonta; Fungi; Dikarya; Basidiomycota; Agaricomycotina; Agaricomycetes; Agaricomycetes incertae sedis; Polyporales; Polyporaceae; Fomes	0.449912	14756	6141304	0.315617	589521	19.3056	11307	1392	798	461	322	192	137	69	42	36	5957	3765	1740	1057	613	468	315	216	154	118	118
	From Literature	Fomitiporia mediterranea M. Fisch. 2002	Fomitiporia mediterranea	Fomitiporia punctata	63.3544	11333	41.7		Uniprot	10	33	23	Model	(Torii et al. 2021)					10	33	23	cellular organisms; Eukaryota; Opisthokonta; Fungi; Dikarya; Basidiomycota; Agaricomycotina; Agaricomycetes; Agaricomycetes incertae sedis; Hymenochaetales; Hymenochaetaceae; Fomitiporia	0.00765873	531	161738	0.309929	12478	11.4181	426	39	26	11	10	6	9	3	1	0	149	94	50	22	20	9	7	2	1	3	2
	Togashi database	Fomitopsis pinicola (Sw.) P. Karst. 1881	fomitopsis pinicola		46	13888	55.5	(Kancherla et al. 2017)		8	38		Togashi	(Bebber et al. 2020)			12		8	38	30	cellular organisms; Eukaryota; Opisthokonta; Fungi; Dikarya; Basidiomycota; Agaricomycotina; Agaricomycetes; Agaricomycetes incertae sedis; Polyporales; Fomitopsidaceae; Fomitopsis
	From Uniprot	Fonsecaea multimorphosa Najafz., V.A. Vicente, J. Sun bis, Meis & de Hoog 2011	Fonsecaea multimorphosa		33.447	12389	52.5		Uniprot	11	39		Graph	(Najafzadeh et al. 2011)					11	39	28	cellular organisms; Eukaryota; Opisthokonta; Fungi; Dikarya; Ascomycota; saccharomyceta; Pezizomycotina; leotiomyceta; Eurotiomycetes; Chaetothyriomycetidae; Chaetothyriales; Herpotrichiellaceae; Fonsecaea	0.548813	12368	6118718	0.332905	625858	24.3019	9052	1261	752	504	321	217	108	72	37	44	5907	4000	1845	1093	705	479	341	253	139	131	109
x	From Literature	Friedmanniomyces endolithicus Onofri 1999	Friedmanniomyces endolithicus		46.746	18027	56.5		Uniprot	-5	25	30	Stated	(Selbmann et al. 2005)					-5	25	30	cellular organisms; Eukaryota; Opisthokonta; Fungi; Dikarya; Ascomycota; saccharomyceta; Pezizomycotina; leotiomyceta; dothideomyceta; Dothideomycetes; Dothideomycetidae; Mycosphaerellales; Teratosphaeriaceae; Friedmanniomyces	0.563228	17901	8776224	0.369012	1134089	29.2545	11933	2200	1355	930	620	360	218	138	80	67	10439	7232	3426	1998	1269	875	592	437	285	263	241
x	From Literature	Friedmanniomyces simplex Selbmann, de Hoog, Mazzaglia, Friedmann & Onofri 2005	Friedmanniomyces simplex		37.791	13766	56.6		Uniprot	-7	24	31	Model	(Selbmann et al. 2005)					-7	24	31	cellular organisms; Eukaryota; Opisthokonta; Fungi; Dikarya; Ascomycota; saccharomyceta; Pezizomycotina; leotiomyceta; dothideomyceta; Dothideomycetes; Dothideomycetidae; Mycosphaerellales; Teratosphaeriaceae; Friedmanniomyces	0.484359	13631	6101469	0.370623	801822	27.9853	9173	1569	1000	680	441	278	190	122	83	95	7033	4950	2282	1406	910	577	443	290	217	202	170
	From Literature	Fulvia fulva (Cooke) Cif. 1954	Fulvia fulva	Passalora fulva	61.113	14127	48.8		Uniprot	10	30	20	Stated	(Ru et al. 2002)	0.5	35	44		0.5	35	27.25	cellular organisms; Eukaryota; Opisthokonta; Fungi; Dikarya; Ascomycota; saccharomyceta; Pezizomycotina; leotiomyceta; dothideomyceta; Dothideomycetes; Dothideomycetidae; Mycosphaerellales; Mycosphaerellaceae; Fulvia	0.308025	14687	6274787	0.34847	733314	24.1786	10654	1458	883	610	434	256	176	101	58	57	6421	4431	2029	1229	807	576	395	276	206	179	171
	Togashi database	Fusarium acuminatum Ellis & Everh. 1895	fusarium acuminatum		32.254	15292	48		JGI				Togashi	(Bebber et al. 2020)	5	37.5	18		5	37.5	32.5	cellular organisms; Eukaryota; Opisthokonta; Fungi; Dikarya; Ascomycota; saccharomyceta; Pezizomycotina; leotiomyceta; sordariomyceta; Sordariomycetes; Hypocreomycetidae; Hypocreales; Nectriaceae; Fusarium; Fusarium tricinctum species complex	0.518683	11342	5576539	0.327794	579761	24.9488	8499	1053	643	415	271	187	118	75	38	43	4980	3352	1548	932	575	421	293	220	137	104	104
	Togashi database	Fusarium anguioides Sherb. 1915	fusarium anguioides		38.9		47.5						Togashi	(Bebber et al. 2020)	3	33	6		3	33	30	cellular organisms; Eukaryota; Opisthokonta; Fungi; Dikarya; Ascomycota; saccharomyceta; Pezizomycotina; leotiomyceta; sordariomyceta; Sordariomycetes; Hypocreomycetidae; Hypocreales; Nectriaceae; Fusarium; Fusarium concolor species complex
	Togashi database	Fusarium anthophilum (A. Braun) Wollenw. 1916	fusarium anthophilum		45.8	14797	48.5		NCBI				Togashi	(Bebber et al. 2020)	5	37.5	2		5	37.5	32.5	cellular organisms; Eukaryota; Opisthokonta; Fungi; Dikarya; Ascomycota; saccharomyceta; Pezizomycotina; leotiomyceta; sordariomyceta; Sordariomycetes; Hypocreomycetidae; Hypocreales; Nectriaceae; Fusarium; Fusarium fujikuroi species complex	0.484368	14797	7394685	0.317605	661759	22.2292	11484	1248	754	466	329	234	139	56	45	42	6052	4001	1701	1103	672	467	336	203	153	134	122
	Togashi database	Fusarium avenaceum (Fr.) Sacc. 1886	fusarium avenaceum		37.2475	14171	48		Uniprot				Togashi	(Bebber et al. 2020)	-10	38	28		-10	38	48	cellular organisms; Eukaryota; Opisthokonta; Fungi; Dikarya; Ascomycota; saccharomyceta; Pezizomycotina; leotiomyceta; sordariomyceta; Sordariomycetes; Hypocreomycetidae; Hypocreales; Nectriaceae; Fusarium; Fusarium tricinctum species complex	0.498484	11232	6189098	0.323778	604097	25.456	8482	1064	624	395	246	185	105	63	43	25	5325	3522	1629	979	632	412	295	232	155	125	110
	From Uniprot	Fusarium beomiforme P.E. Nelson, Toussoun & L.W. Burgess 1988	Fusarium beomiforme		46.5	14521	48		Uniprot	5	40		Stated	(Pratibha and Pal 2021)					5	40	35	cellular organisms; Eukaryota; Opisthokonta; Fungi; Dikarya; Ascomycota; saccharomyceta; Pezizomycotina; leotiomyceta; sordariomyceta; Sordariomycetes; Hypocreomycetidae; Hypocreales; Nectriaceae; Fusarium; Fusarium burgessii species complex	0.468833	14518	7266906	0.317868	637580	21.7145	11265	1237	749	455	310	224	119	72	41	46	5865	3952	1780	975	670	447	332	215	178	117	107
	Togashi database	Fusarium camptoceras Wollenw. & Reinking 1925	fusarium camptoceras		36.8		48.5						Togashi	(Bebber et al. 2020)	5	35.75	4		5	35.75	30.75	cellular organisms; Eukaryota; Opisthokonta; Fungi; Dikarya; Ascomycota; saccharomyceta; Pezizomycotina; leotiomyceta; sordariomyceta; Sordariomycetes; Hypocreomycetidae; Hypocreales; Nectriaceae; Fusarium
	Togashi database	Fusarium chlamydosporum Wollenw. & Reinking 1925	fusarium chlamydosporum		37.9		48.5						Togashi	(Bebber et al. 2020)	5	37.5	6		5	37.5	32.5	cellular organisms; Eukaryota; Opisthokonta; Fungi; Dikarya; Ascomycota; saccharomyceta; Pezizomycotina; leotiomyceta; sordariomyceta; Sordariomycetes; Hypocreomycetidae; Hypocreales; Nectriaceae; Fusarium; Fusarium chlamydosporum species complex
	From Literature	Fusarium circinatum Nirenberg & O'Donnell 1998	Fusarium circinatum		45.5489	13905	47.0784		NCBI	5	30	25	Stated	(Elvira-Recuenco et al. 2021)					5	30	25	cellular organisms; Eukaryota; Opisthokonta; Fungi; Dikarya; Ascomycota; saccharomyceta; Pezizomycotina; leotiomyceta; sordariomyceta; Sordariomycetes; Hypocreomycetidae; Hypocreales; Nectriaceae; Fusarium; Fusarium fujikuroi species complex	0.456668	13905	6933568	0.321418	642605	22.837	10699	1147	753	477	315	234	126	59	49	46	5756	3885	1705	1084	656	459	322	221	166	147	126
	Togashi database	Fusarium culmorum (Wm.G. Sm.) Sacc. 1892	fusarium culmorum		37.5	11785	47.5		Uniprot				Togashi	(Bebber et al. 2020)	0.5	38	60		0.5	38	37.5	cellular organisms; Eukaryota; Opisthokonta; Fungi; Dikarya; Ascomycota; saccharomyceta; Pezizomycotina; leotiomyceta; sordariomyceta; Sordariomycetes; Hypocreomycetidae; Hypocreales; Nectriaceae; Fusarium; Fusarium sambucinum species complex	0.465083	12360	5813542	0.327873	576331	22.9827	9301	1173	709	410	306	189	118	74	39	41	5194	3395	1547	973	635	412	283	196	146	122	109
	From Literature	Fusarium equiseti (Corda) Sacc. 1886	Fusarium equiseti		41.082	13772	48.2		JGI	7	34	27	Graph	(Tajuddin 2018)	5	37.5	6		5	37.5	29.75	cellular organisms; Eukaryota; Opisthokonta; Fungi; Dikarya; Ascomycota; saccharomyceta; Pezizomycotina; leotiomyceta; sordariomyceta; Sordariomycetes; Hypocreomycetidae; Hypocreales; Nectriaceae; Fusarium; Fusarium incarnatum-equiseti species complex	0.490476	13772	6716576	0.325611	680243	24.5286	10412	1267	711	503	317	229	153	85	50	45	5854	3879	1790	1123	680	480	338	239	172	134	142
	Togashi database	Fusarium flocciferum Corda 1828	fusarium flocciferum		40.8		47.5						Togashi	(Bebber et al. 2020)	5	35.75	2		5	35.75	30.75	cellular organisms; Eukaryota; Opisthokonta; Fungi; Dikarya; Ascomycota; saccharomyceta; Pezizomycotina; leotiomyceta; sordariomyceta; Sordariomycetes; Hypocreomycetidae; Hypocreales; Nectriaceae; Fusarium; Fusarium tricinctum species complex
	From Literature	Fusarium fujikuroi Nirenberg 1976	Fusarium moniliforme	Fusarium verticillioides	41.776	20553	48.5		Uniprot	7.5	36	28.5	Stated	(Devi and Singh 1994, Moussa et al. 2017)	3	40	94		3	40	32.75	cellular organisms; Eukaryota; Opisthokonta; Fungi; Dikarya; Ascomycota; saccharomyceta; Pezizomycotina; leotiomyceta; sordariomyceta; Sordariomycetes; Hypocreomycetidae; Hypocreales; Nectriaceae; Fusarium; Fusarium fujikuroi species complex	0.511816	15890	7127214	0.31475	649391	20.4171	12457	1263	784	464	340	254	147	76	54	51	5840	3931	1731	1046	644	457	323	223	152	126	124
	From Literature	Fusarium graminearum Schwabe 1839	Fusarium graminearum	Gibberella zeae	36.6355	12866.5	48.3		Uniprot	11	34	23	Stated	(Ali et al. 1996)	3	39	149		3	39	29.5	cellular organisms; Eukaryota; Opisthokonta; Fungi; Dikarya; Ascomycota; saccharomyceta; Pezizomycotina; leotiomyceta; sordariomyceta; Sordariomycetes; Hypocreomycetidae; Hypocreales; Nectriaceae; Fusarium; Fusarium sambucinum species complex	0.523177	14145	6388954	0.326865	641405	22.5012	10743	1322	735	493	301	214	155	72	55	55	5717	3652	1708	1031	654	463	308	220	171	126	112
	Togashi database	Fusarium graminum Corda 1837	fusarium graminum		35	11163	49		NCBI				Togashi	(Bebber et al. 2020)	5	37.5	7		5	37.5	32.5	cellular organisms; Eukaryota; Opisthokonta; Fungi; Dikarya; Ascomycota; saccharomyceta; Pezizomycotina; leotiomyceta; sordariomyceta; Sordariomycetes; Hypocreomycetidae; Hypocreales; Nectriaceae; Fusarium; Fusarium heterosporum species complex	0.492639	11163	5747457	0.33559	591011	25.5273	8236	1085	660	429	283	189	120	64	52	45	5292	3509	1623	973	595	447	321	234	141	118	110
	From Literature	Fusarium heterosporum Nees & T. Nees 1818	Fusarium heterosporum		35.7	11332	48.5		Uniprot	12	33	21	Graph	(Ali et al. 1996)	5	37.5	6		5	37.5	26.75	cellular organisms; Eukaryota; Opisthokonta; Fungi; Dikarya; Ascomycota; saccharomyceta; Pezizomycotina; leotiomyceta; sordariomyceta; Sordariomycetes; Hypocreomycetidae; Hypocreales; Nectriaceae; Fusarium; Fusarium heterosporum species complex	0.488448	11330	5812529	0.333127	593528	25.3433	8392	1097	687	400	283	196	118	74	45	38	5270	3589	1561	981	611	408	325	222	160	104	113
	From Literature	Fusarium incarnatum (Desm.) Sacc. 1886	Fusarium incarnatum		38.2591		48.5			20	45	25	Model	(Ritika et al. 2023)	5	37.5	43		5	45	28.75	cellular organisms; Eukaryota; Opisthokonta; Fungi; Dikarya; Ascomycota; saccharomyceta; Pezizomycotina; leotiomyceta; sordariomyceta; Sordariomycetes; Hypocreomycetidae; Hypocreales; Nectriaceae; Fusarium; Fusarium incarnatum-equiseti species complex
	From Literature	Fusarium langsethiae Torp & Nirenberg 2004	Fusarium langsethiae		37.543	11940	48.25		Uniprot	8	35	27	Graph	(Torp and Nirenberg 2004)					8	35	27	cellular organisms; Eukaryota; Opisthokonta; Fungi; Dikarya; Ascomycota; saccharomyceta; Pezizomycotina; leotiomyceta; sordariomyceta; Sordariomycetes; Hypocreomycetidae; Hypocreales; Nectriaceae; Fusarium; Fusarium sambucinum species complex	0.463889	11939	5805267	0.334659	617710	25.3288	8809	1190	708	419	320	204	140	73	41	35	5405	3562	1618	996	636	466	297	251	177	108	113
	Togashi database	Fusarium lateritium Nees 1816	fusarium lateritium		48.864	15798	49		JGI				Togashi	(Bebber et al. 2020)	5	35.75	38		5	35.75	30.75	cellular organisms; Eukaryota; Opisthokonta; Fungi; Dikarya; Ascomycota; saccharomyceta; Pezizomycotina; leotiomyceta; sordariomyceta; Sordariomycetes; Hypocreomycetidae; Hypocreales; Nectriaceae; Fusarium; Fusarium lateritium species complex	0.48187	15798	7848694	0.311984	708859	22.5242	12304	1342	766	476	348	235	145	88	50	44	6142	4090	1925	1120	702	529	347	271	167	149	126
	Togashi database	Fusarium longipes Wollenw. & Reinking 1925	fusarium longipes		35.3	11421	48		Uniprot				Togashi	(Bebber et al. 2020)	5	37.5	2		5	37.5	32.5	cellular organisms; Eukaryota; Opisthokonta; Fungi; Dikarya; Ascomycota; saccharomyceta; Pezizomycotina; leotiomyceta; sordariomyceta; Sordariomycetes; Hypocreomycetidae; Hypocreales; Nectriaceae; Fusarium; Fusarium sambucinum species complex	0.496488	11420	5842010	0.336167	602019	25.6782	8415	1109	672	427	301	196	129	79	48	44	5277	3493	1648	991	638	443	296	219	156	120	111
	From Uniprot	Fusarium oligoseptatum T. Aoki, M.T. Kasson, S. Freeman, D.M. Geiser & K. O’Donnell 2018	Fusarium oligoseptatum		48.7	17904	51.5		Uniprot	7	35		Graph	(Aoki et al. 2018)					7	35	28	cellular organisms; Eukaryota; Opisthokonta; Fungi; Dikarya; Ascomycota; saccharomyceta; Pezizomycotina; leotiomyceta; sordariomyceta; Sordariomycetes; Hypocreomycetidae; Hypocreales; Nectriaceae; Fusarium; Fusarium solani species complex	0.475387	17739	7717122	0.320583	702289	21.0695	13648	1540	860	577	401	273	167	123	76	74	6379	4036	1948	1124	793	484	366	236	183	130	136
	From Literature	Fusarium oxysporum Schltdl. 1824	Fusarium oxysporum		55.9481	20103.2	47.5		Uniprot	7	35	28	Model	(Cruz et al. 2019, López-Moral et al. 2024)	3	40	842		3	40	32.5	cellular organisms; Eukaryota; Opisthokonta; Fungi; Dikarya; Ascomycota; saccharomyceta; Pezizomycotina; leotiomyceta; sordariomyceta; Sordariomycetes; Hypocreomycetidae; Hypocreales; Nectriaceae; Fusarium; Fusarium oxysporum species complex	0.390201	15431	7277012	0.318007	633663	20.6915	12045	1244	747	464	319	258	147	83	54	70	5875	3881	1733	1019	671	441	331	210	154	135	108
	Togashi database	Fusarium phaseoli (Burkh.) T. Aoki & O'Donnell 2003	neocosmospora phaseoli		50.5		50						Togashi	(Bebber et al. 2020)	5	37.5	10		5	37.5	32.5	cellular organisms; Eukaryota; Opisthokonta; Fungi; Dikarya; Ascomycota; saccharomyceta; Pezizomycotina; leotiomyceta; sordariomyceta; Sordariomycetes; Hypocreomycetidae; Hypocreales; Nectriaceae; Fusarium; Fusarium solani species complex
	From Literature	Fusarium phyllophilum Nirenberg & O'Donnell 1998	Fusarium phyllophilum		43.4	14160	48.4		Uniprot	7	35	28	Graph	(Kishi et al. 1999)					7	35	28	cellular organisms; Eukaryota; Opisthokonta; Fungi; Dikarya; Ascomycota; saccharomyceta; Pezizomycotina; leotiomyceta; sordariomyceta; Sordariomycetes; Hypocreomycetidae; Hypocreales; Nectriaceae; Fusarium; Fusarium fujikuroi species complex	0.48907	14159	7075214	0.319971	643930	22.4478	10917	1196	744	461	320	232	115	73	55	46	5842	3956	1695	1038	639	493	315	218	168	132	110
	From Literature	Fusarium poae (Peck) Wollenw. 1913	Fusarium poae		45.2615	7669.5	46.5		Uniprot	6	34	28	Graph	(Torp and Nirenberg 2004)	5	37	13		5	37	30	cellular organisms; Eukaryota; Opisthokonta; Fungi; Dikarya; Ascomycota; saccharomyceta; Pezizomycotina; leotiomyceta; sordariomyceta; Sordariomycetes; Hypocreomycetidae; Hypocreales; Nectriaceae; Fusarium; Fusarium sambucinum species complex	0.468079	14048	7061983	0.331173	690471	24.6978	10610	1317	801	479	331	231	122	73	42	42	6232	4138	1887	1125	741	436	296	227	160	141	134
	From Literature following UniProt	Fusarium proliferatum (Matsush.) Nirenberg ex Gerlach & Nirenberg 1982	Fusarium proliferatum		49.0132	16837.5	48.5		NCBI	4.5	32		Stated	(López-Moral et al. 2024)					4.5	32	27.5	cellular organisms; Eukaryota; Opisthokonta; Fungi; Dikarya; Ascomycota; saccharomyceta; Pezizomycotina; leotiomyceta; sordariomyceta; Sordariomycetes; Hypocreomycetidae; Hypocreales; Nectriaceae; Fusarium; Fusarium fujikuroi species complex	0.468768	16143	7658613	0.311976	676360	20.8314	12669	1294	807	495	339	241	125	75	54	44	6120	4076	1854	1063	684	465	323	244	179	142	141
	From Literature	Fusarium pseudograminearum O'Donnell & T. Aoki 1999	Fusarium pseudograminearum		36.33	12395	47.6989		Uniprot	4	30	26	Model	(Sabburg 2015)					4	30	26	cellular organisms; Eukaryota; Opisthokonta; Fungi; Dikarya; Ascomycota; saccharomyceta; Pezizomycotina; leotiomyceta; sordariomyceta; Sordariomycetes; Hypocreomycetidae; Hypocreales; Nectriaceae; Fusarium; Fusarium sambucinum species complex	0.498554	12448	6037494	0.331161	634267	24.8826	9222	1213	705	449	318	229	139	71	49	53	5507	3674	1636	1012	688	467	295	228	181	132	127
	From Uniprot	Fusarium redolens Wollenw. 1913	Fusarium redolens		52.6	17353	47		Uniprot	4.5	31		Stated	(López-Moral et al. 2024)	5	37.5	7		4.5	37.5	29.5	cellular organisms; Eukaryota; Opisthokonta; Fungi; Dikarya; Ascomycota; saccharomyceta; Pezizomycotina; leotiomyceta; sordariomyceta; Sordariomycetes; Hypocreomycetidae; Hypocreales; Nectriaceae; Fusarium; Fusarium redolens species complex	0.44767	17005	7849147	0.307176	665224	19.5956	13464	1362	814	501	311	229	143	75	52	54	6316	4069	1786	1082	655	441	333	219	164	157	123
	Togashi database	Fusarium sambucinum Fuckel 1870	fusarium roseum		38.4	12893	47		Mycocosm				Togashi	(Bebber et al. 2020)	0	38	29		0	38	38	cellular organisms; Eukaryota; Opisthokonta; Fungi; Dikarya; Ascomycota; saccharomyceta; Pezizomycotina; leotiomyceta; sordariomyceta; Sordariomycetes; Hypocreomycetidae; Hypocreales; Nectriaceae; Fusarium; Fusarium sambucinum species complex	0.494703	12893	6332195	0.325335	635736	24.4072	9754	1161	712	473	293	205	146	76	34	39	5508	3751	1636	1039	652	433	297	222	164	120	116
	From Literature	Fusarium solani (Mart.) Sacc. 1881	Fusarium solani		52.932	17656	51		Uniprot	11	35	24	Model	(Yan and Nelson Jr 2020)	5	39	117		5	39	29	cellular organisms; Eukaryota; Opisthokonta; Fungi; Dikarya; Ascomycota; saccharomyceta; Pezizomycotina; leotiomyceta; sordariomyceta; Sordariomycetes; Hypocreomycetidae; Hypocreales; Nectriaceae; Fusarium; Fusarium solani species complex	0.46957	17641	8285100	0.307312	707630	20.6104	13884	1459	857	536	379	232	143	70	39	42	6469	4069	1916	1176	759	479	364	254	178	135	146
	From Literature	Fusarium sporotrichioides Sherb. 1915	Fusarium sporotrichioides	Fusarium chlamydosporum	37.7546	11961	48.05		Uniprot	7	34	27	Graph	(Torp and Nirenberg 2004)	3	33	6		3	34	28.5	cellular organisms; Eukaryota; Opisthokonta; Fungi; Dikarya; Ascomycota; saccharomyceta; Pezizomycotina; leotiomyceta; sordariomyceta; Sordariomycetes; Hypocreomycetidae; Hypocreales; Nectriaceae; Fusarium; Fusarium sambucinum species complex	0.483089	11960	6079613	0.33156	624443	25.3798	8904	1150	689	424	294	207	142	68	44	38	5402	3623	1624	1032	641	449	294	228	156	129	120
	From Literature	Fusarium tricinctum (Corda) Sacc. 1886	Fusarium tricinctum		43.693	14016	47.5		Uniprot	0	33	33	Stated	(Yan and Nelson Jr 2020)	0	38	37		0	38	35.5	cellular organisms; Eukaryota; Opisthokonta; Fungi; Dikarya; Ascomycota; saccharomyceta; Pezizomycotina; leotiomyceta; sordariomyceta; Sordariomycetes; Hypocreomycetidae; Hypocreales; Nectriaceae; Fusarium; Fusarium tricinctum species complex	0.467791	14098	6813057	0.310659	610639	21.5072	11014	1204	704	427	272	214	118	61	42	42	5572	3599	1643	1017	637	409	319	242	142	113	122
	Togashi database	Fusarium vanettenii O'Donnell, Geiser, Kasson & T. Aoki 2020	neocosmospora pisi		51.3	15708	51		Uniprot				Togashi	(Bebber et al. 2020)	5	37.5	2		5	37.5	32.5	cellular organisms; Eukaryota; Opisthokonta; Fungi; Dikarya; Ascomycota; saccharomyceta; Pezizomycotina; leotiomyceta; sordariomyceta; Sordariomycetes; Hypocreomycetidae; Hypocreales; Nectriaceae; Fusarium; Fusarium solani species complex	0.440703	15709	7536017	0.304803	634707	20.3697	12462	1259	745	450	321	219	129	60	35	29	5832	3756	1687	1072	675	442	340	230	155	124	124
	Togashi database	Gaeumannomyces graminis (Sacc.) Arx & D.L. Olivier 1952	gaeumannomyces graminis		43.618	14655	57		JGI				Togashi	(Bebber et al. 2020)	2.5	35	54		2.5	35	32.5	cellular organisms; Eukaryota; Opisthokonta; Fungi; Dikarya; Ascomycota; saccharomyceta; Pezizomycotina; leotiomyceta; sordariomyceta; Sordariomycetes; Sordariomycetidae; Magnaporthales; Magnaporthaceae; Gaeumannomyces	0.435117	14655	6326310	0.380173	862149	28.782	9465	1839	1191	758	536	329	218	163	77	79	7683	5100	2442	1489	1021	662	460	329	264	166	173
	From Literature	Ganoderma lucidum (Curtis) P. Karst. 1881	Ganoderma lucidum		43.293	14076	55.9		JGI	15	35	20	Model	(Kapoor and Sharma 2014)	9	46	10		9	46	28.5	cellular organisms; Eukaryota; Opisthokonta; Fungi; Dikarya; Basidiomycota; Agaricomycotina; Agaricomycetes; Agaricomycetes incertae sedis; Polyporales; Polyporaceae; Ganoderma	0.429274	14076	6194849	0.324821	658949	22.5146	10355	1447	822	555	380	218	144	79	42	34	6310	4218	1939	1193	741	469	356	260	164	150	129
	From Literature	Ganoderma sinense J.D. Zhao, L.W. Hsu & X.Q. Zhang 1979	Ganoderma sinense		48.9557	15478	55.6		Uniprot	14	37	23	Model	(Nguyen et al. 2023a)					14	37	23	cellular organisms; Eukaryota; Opisthokonta; Fungi; Dikarya; Basidiomycota; Agaricomycotina; Agaricomycetes; Agaricomycetes incertae sedis; Polyporales; Polyporaceae; Ganoderma	0.41244	15394	6730433	0.333201	718739	22.6137	11113	1719	960	621	386	258	157	75	61	44	6847	4661	2120	1335	792	564	382	284	188	141	148
	From Literature	Geotrichum candidum Link 1809	Geotrichum candidum		23.149	6826	41.3		Uniprot	9	34	25	Model	(Plaza et al. 2003)	2	38	11		2	38	30.5	cellular organisms; Eukaryota; Opisthokonta; Fungi; Dikarya; Ascomycota; saccharomyceta; Saccharomycotina; Dipodascomycetes; Dipodascales; Dipodascaceae; Geotrichum	0.311577	5187	2404229	0.326829	202982	20.2186	3893	574	288	174	114	68	36	22	7	11	2225	1426	651	358	199	147	105	66	30	36	29
x	From Literature	Glaciozyma antarctica (Fell, Statzell, I.L. Hunter & Phaff) M. Groenew. & Q.M. Wang 2020	Glaciozyma Antarctica		20.0335	7857	59.7	(Firdaus-Raih et al. 2018)		-3	15	18	Stated	(Tsuji 2023)			https://link.springer.com/article/10.1186/1471-2180-12-251		-3	15	18	cellular organisms; Eukaryota; Opisthokonta; Fungi; Dikarya; Basidiomycota; Pucciniomycotina; Microbotryomycetes; Kriegeriales; Camptobasidiaceae; Glaciozyma
	From Literature	Glaciozyma martinii Turchetti, Connell, Thomas-Hall & Boekhout 2020	Glaciozyma martinii		21.0973	6758	60.5			-3	20	23	Stated	(Turchetti et al. 2022)					-3	20	23	cellular organisms; Eukaryota; Opisthokonta; Fungi; Dikarya; Basidiomycota; Pucciniomycotina; Microbotryomycetes; Kriegeriales; Camptobasidiaceae; Glaciozyma
	Oomycete search	Globisporangium cryptoirregulare	Pythium cryptoirregulare		42.2		54			5	35		stated						5	35	30	cellular organisms; Eukaryota; Sar; Stramenopiles; Oomycota; Pythiales; Pythiaceae; Globisporangium
	Oomycete search	Globisporangium cystogenes (De Cock & Lévesque) Uzuhashi, Tojo & Kakish. 2010	Pythium cystogenes		35.4		62.5			5	28.5		stated						5	28.5	23.5	cellular organisms; Eukaryota; Sar; Stramenopiles; Oomycota; Pythiales; Pythiaceae; Globisporangium
	Togashi database	Globisporangium debaryanum (R. Hesse) Uzuhashi, Tojo & Kakish. 2010	globisporangium debaryanum		45.8		54.5						Togashi	(Bebber et al. 2020)	3	37.5	33		3	37.5	34.5	cellular organisms; Eukaryota; Sar; Stramenopiles; Oomycota; Pythiales; Pythiaceae; Globisporangium
	Oomycete search	Globisporangium irregulare (Buisman) Uzuhashi, Tojo & Kakish. 2010	Pythium Irregulare	Globisporangium irregulare	43	17727	53.5			0	36		Graph						0	36	36	cellular organisms; Eukaryota; Sar; Stramenopiles; Oomycota; Pythiales; Pythiaceae; Globisporangium; Globisporangium irregulare
	Oomycete search	Globisporangium middletonii	Pythium middletonii		42.1		59			5	30		stated						5	30	25	cellular organisms; Eukaryota; Sar; Stramenopiles; Oomycota; Pythiales; Pythiaceae; Globisporangium
	Togashi database	Globisporangium splendens (Hans Braun) Uzuhashi, Tojo & Kakish. 2010	globisporangium splendens		53.4	17350	53		NCBI				Togashi	(Bebber et al. 2020)	10	37.5	3		10	37.5	27.5	cellular organisms; Eukaryota; Sar; Stramenopiles; Oomycota; Pythiales; Pythiaceae; Globisporangium	0.603968	17350	10750630	0.321291	773690	22.2267	13356	2056	1006	434	210	123	70	40	31	24	9345	5404	2158	1247	867	477	318	213	165	124	111
	Togashi database	Globisporangium ultimum (Trow) Uzuhashi, Tojo & Kakish. 2010	globisporangium ultimum	Pythium ultimum	44.9	15323	52.5	(Lévesque et al. 2010)	Uniprot				Togashi	(Bebber et al. 2020)	2	41.8	24		2	41.8	39.8	cellular organisms; Eukaryota; Sar; Stramenopiles; Oomycota; Pythiales; Pythiaceae; Globisporangium	#N/A	#N/A	#N/A	#N/A	#N/A	#N/A	#N/A	#N/A	#N/A	#N/A	#N/A	#N/A	#N/A	#N/A	#N/A	#N/A	#N/A	#N/A	#N/A	#N/A	#N/A	#N/A	#N/A	#N/A	#N/A	#N/A	#N/A
	Oomycete search	Globisporangium ultimum (Trow) Uzuhashi, Tojo & Kakish. 2010	Pythium ultimum	Globisporangium ultimum (Trow) Uzuhashi, Tojo & Kakish. 2010	42.8	15290			Literature SI	5	34		Graph						5	34	29	cellular organisms; Eukaryota; Sar; Stramenopiles; Oomycota; Pythiales; Pythiaceae; Globisporangium; Globisporangium ultimum	0.607385	20121	8665364	0.255964	328325	9.88803	17556	1296	560	301	168	93	59	35	22	31	4314	2437	915	536	301	201	151	99	78	65	48
	From Literature	Gloeophyllum trabeum (Pers.) Murrill 1908	Gloeophyllum trabeum		37.1782	11846	52.9		Uniprot	10	48	38	Stated	(Morgenstern et al. 2012)	5	46	7		5	48	39.5	cellular organisms; Eukaryota; Opisthokonta; Fungi; Dikarya; Basidiomycota; Agaricomycotina; Agaricomycetes; Agaricomycetes incertae sedis; Gloeophyllales; Gloeophyllaceae; Gloeophyllum	0.399972	11735	4956750	0.32946	505561	20.9408	8718	1145	679	408	288	205	128	74	41	49	4835	3291	1465	915	577	390	267	203	110	122	110
	From Literature	Gloeosporium orbiculare (Berk.) Berk. 1876	Colletotrichum orbiculare		90.086	13348	36.8		Uniprot	9	30	21	Model	(Morgenstern et al. 2012)	4	34.5	28		4	34.5	25.75	cellular organisms; Eukaryota; Opisthokonta; Fungi; Dikarya; Ascomycota; saccharomyceta; Pezizomycotina; Pezizomycotina incertae sedis; Gloeosporium	0.203888	13227	6122497	0.329216	599085	22.6286	9921	1328	725	453	316	214	124	67	42	37	5555	3642	1641	1017	655	440	313	201	154	147	102
	From Literature following UniProt	Gloeostereum incarnatum S. Ito & S. Imai 1933	Gloeostereum incarnatum		38.7	15251	49.5	(Wang et al. 2019)		10	30		Stated	(Jeon and Ka 2014)					10	30	20	cellular organisms; Eukaryota; Opisthokonta; Fungi; Dikarya; Basidiomycota; Agaricomycotina; Agaricomycetes; Agaricomycetidae; Agaricales; Marasmiineae; Cyphellaceae; Gloeostereum
	From Literature	Goffeauzyma gilvescens (Chernov & Babeva) Xin Zhan Liu, F.Y. Bai, M. Groenew. & Boekhout 2015	Goffeauzyma gilvescens		20.7	2221	50.9	(Turchetti et al. 2022)		0	28	28	Graph	(Turchetti et al. 2022)					0	28	28	cellular organisms; Eukaryota; Opisthokonta; Fungi; Dikarya; Basidiomycota; Agaricomycotina; Tremellomycetes; Filobasidiales; Filobasidiaceae; Goffeauzyma
	From Literature	Grifola frondosa (Dicks.) Gray 1821	Grifola frondosa		39.289	15039	49.5		Uniprot	8	32	24	Model	(Lee et al. 2004)					8	32	24	cellular organisms; Eukaryota; Opisthokonta; Fungi; Dikarya; Basidiomycota; Agaricomycotina; Agaricomycetes; Agaricomycetes incertae sedis; Polyporales; Grifolaceae; Grifola	0.418861	14985	5485549	0.316197	460187	15.4327	11652	1405	756	447	292	155	102	73	50	53	5482	3397	1399	861	503	344	213	146	124	82	71
	From Literature	Grosmannia clavigera (Rob.-Jeffr. & R.W. Davidson) Zipfel, Z.W. de Beer & M.J. Wingf. 2006	Grosmannia clavigera		29.794	8312	53.3		Uniprot	7	34	27	Graph	(Moore and Six 2015)					7	34	27	cellular organisms; Eukaryota; Opisthokonta; Fungi; Dikarya; Ascomycota; saccharomyceta; Pezizomycotina; leotiomyceta; sordariomyceta; Sordariomycetes; Sordariomycetidae; Ophiostomatales; Ophiostomataceae; Leptographium	0.456297	8311	4531634	0.346187	495406	25.2907	5846	1045	594	374	213	108	79	26	14	12	5299	3502	1603	922	594	357	241	175	107	97	77
	From Uniprot	Gymnopilus junonius (Fr.) P.D. Orton 1960	Gymnopilus junonius		59.5	16647	46.5		Uniprot	10	30		Stated	(Jeon and Ka 2014)					10	30	20	cellular organisms; Eukaryota; Opisthokonta; Fungi; Dikarya; Basidiomycota; Agaricomycotina; Agaricomycetes; Agaricomycetidae; Agaricales; Agaricineae; Hymenogastraceae; Gymnopilus	0.315049	16326	6248472	0.292535	545423	15.8433	12943	1368	751	472	282	201	138	70	51	50	5891	3741	1714	932	609	394	283	189	125	107	79
	From Literature	Hanseniaspora uvarum (Niehaus) Shehata, Mrak & Phaff ex M.T. Sm. 1984	Hanseniaspora uvarum		8.808	4061	32		Uniprot	8	40	32	Stated	(Pitt and Hocking 2022)					8	40	32	cellular organisms; Eukaryota; Opisthokonta; Fungi; Dikarya; Ascomycota; saccharomyceta; Saccharomycotina; Saccharomycetes; Saccharomycodales; Saccharomycodaceae; Hanseniaspora	0.724097	4059	2125948	0.255089	63546	7.92264	3707	226	76	21	14	5	4	2	4	0	1016	524	196	102	48	21	18	11	12	6	7
	From Literature	Hasegawaea japonica (Yukawa & Maki) Y. Yamada & I. Banno 1987	Schizosaccharomyces japonicus		11.733	4878	43.85		Uniprot	20	40	20	stated	(Helston et al. 2010)					20	40	20	cellular organisms; Eukaryota; Opisthokonta; Fungi; Dikarya; Ascomycota; Taphrinomycotina; Schizosaccharomycetes; Schizosaccharomycetales; Schizosaccharomycetaceae; Schizosaccharomyces	0.580782	4852	2271437	0.278859	120211	13.0991	4046	400	178	96	64	40	15	6	4	3	1481	935	391	204	124	80	57	31	24	19	21
	Togashi database	Helminthosporium solani Durieu & Mont. 1849	helminthosporium solani		35.6	13336	48.5	(Mattupalli et al. 2014)					Togashi	(Bebber et al. 2020)	3	30	7		3	30	27	cellular organisms; Eukaryota; Opisthokonta; Fungi; Dikarya; Ascomycota; saccharomyceta; Pezizomycotina; leotiomyceta; dothideomyceta; Dothideomycetes; Pleosporomycetidae; Pleosporales; Massarineae; Massarinaceae; Helminthosporium
	From Literature	Hemileia vastatrix Berk. & Broome 1869	Hemileia vastatrix		547	13364	33.6	(Porto et al. 2019)		15.5	28	12.5	Graph	(Nutman et al. 1963)					15.5	28	12.5	cellular organisms; Eukaryota; Opisthokonta; Fungi; Dikarya; Basidiomycota; Pucciniomycotina; Pucciniomycetes; Pucciniales; Zaghouaniaceae; Hemileia
	From Literature following UniProt	Hericium coralloides (Scop.) Pers. 1794	Hericium coralloides		35.332	12639	54		JGI	5	37		Graph	(Ko et al. 2005)					5	37	32	cellular organisms; Eukaryota; Opisthokonta; Fungi; Dikarya; Basidiomycota; Agaricomycotina; Agaricomycetes; Agaricomycetes incertae sedis; Russulales; Hericiaceae; Hericium	0.464387	12369	5469238	0.327955	576809	22.492	9159	1214	708	493	336	198	116	69	47	29	5429	3665	1720	1014	653	466	307	227	154	129	104
	From Literature following UniProt	Hericium erinaceus (Bull.) Pers. 1797	Hericium erinaceus		41.2	10620	52.5	(Gong et al. 2020)		3	36		Graph	(Ko et al. 2005)					3	36	33	cellular organisms; Eukaryota; Opisthokonta; Fungi; Dikarya; Basidiomycota; Agaricomycotina; Agaricomycetes; Agaricomycetes incertae sedis; Russulales; Hericiaceae; Hericium
	From Uniprot	Hericium flagellum (Scop.) Pers. 1797	Hericium alpestre		37.5	11007	52.5		Uniprot	5	34		Graph	(Ko et al. 2005)					5	34	29	cellular organisms; Eukaryota; Opisthokonta; Fungi; Dikarya; Basidiomycota; Agaricomycotina; Agaricomycetes; Agaricomycetes incertae sedis; Russulales; Hericiaceae; Hericium	0.343353	11000	4291909	0.328741	397626	19.0932	8271	1050	598	390	233	177	106	66	47	62	4007	2620	1222	707	422	331	208	150	109	70	73
	From Literature	Heterobasidion annosum (Fr.) Bref. 1888	Heterobasidion annosum	Heterobasidion irregulare	33.649	13383	52.55		Uniprot	5	35	30	Model	(Scirè et al. 2011)	8	44	9		5	44	33	cellular organisms; Eukaryota; Opisthokonta; Fungi; Dikarya; Basidiomycota; Agaricomycotina; Agaricomycetes; Agaricomycetes incertae sedis; Russulales; Bondarzewiaceae; Heterobasidion; Heterobasidion annosum species complex	0.446138	13148	5004036	0.326285	490555	17.8667	9835	1268	703	459	294	204	158	113	48	66	5079	3440	1529	870	567	410	243	157	106	91	105
	From Literature	Hirsutella minnesotensis Sen Y. Chen, Xing Z. Liu & F.J. Chen 2000	Hirsutella minnesotensis		51.057	10463	52		Uniprot	5	20	15	Graph	(Xiang et al. 2010)					5	20	15	cellular organisms; Eukaryota; Opisthokonta; Fungi; Dikarya; Ascomycota; saccharomyceta; Pezizomycotina; leotiomyceta; sordariomyceta; Sordariomycetes; Hypocreomycetidae; Hypocreales; Ophiocordycipitaceae; Hirsutella	0.259611	9072	4418322	0.341832	420976	23.5751	6748	954	514	298	228	127	85	49	37	32	4132	2547	1157	707	446	274	220	153	93	68	77
	From Literature	Hirsutella rhossiliensis Minter & B.L. Brady 1980	Hirsutella rhossiliensis		66.2651	12058	46.893		Uniprot	9	36	27	Model	(Tedford et al. 1995)					9	36	27	cellular organisms; Eukaryota; Opisthokonta; Fungi; Dikarya; Ascomycota; saccharomyceta; Pezizomycotina; leotiomyceta; sordariomyceta; Sordariomycetes; Hypocreomycetidae; Hypocreales; Ophiocordycipitaceae; Hirsutella	0.257568	11905	5689249	0.347516	563002	24.1278	8667	1274	741	448	294	204	126	75	41	35	5714	3542	1548	1003	634	407	274	184	174	116	99
	From Literature	Hirsutella thompsonii F.E. Fisher 1950	Hirsutella thompsonii		34.866	9964.75	52.65	(Agrawal et al. 2015)		10	38	28	Model	(Edgington et al. 2008)					10	38	28	cellular organisms; Eukaryota; Opisthokonta; Fungi; Dikarya; Ascomycota; saccharomyceta; Pezizomycotina; leotiomyceta; sordariomyceta; Sordariomycetes; Hypocreomycetidae; Hypocreales; Ophiocordycipitaceae; Hirsutella
	From Literature	Histoplasma capsulatum Darling 1906	Histoplasma capsulatum		32.988	9251	43.7		NCBI	12	33	21	Model	(Howell 1940)					12	33	21	cellular organisms; Eukaryota; Opisthokonta; Fungi; Dikarya; Ascomycota; saccharomyceta; Pezizomycotina; leotiomyceta; Eurotiomycetes; Eurotiomycetidae; Onygenales; Ajellomycetaceae; Histoplasma	0.380416	9254	4183055	0.351714	492925	25.2067	6458	1175	624	393	271	150	84	60	22	17	4764	3240	1474	856	504	380	282	180	144	90	97
x	From Literature	Hortaea werneckii (Horta) Nishim. & Miyaji 1984	Hortaea werneckii		49.942	15748	53.4		Uniprot	5	35	30	Model	(Sterflinger 1998)					5	35	30	cellular organisms; Eukaryota; Opisthokonta; Fungi; Dikarya; Ascomycota; saccharomyceta; Pezizomycotina; leotiomyceta; dothideomyceta; Dothideomycetes; Dothideomycetidae; Mycosphaerellales; Teratosphaeriaceae; Hortaea	0.482878	16466	8038627	0.379484	1194948	36.4456	10649	1969	1173	842	667	465	297	180	130	94	8813	6239	3021	1901	1216	872	677	432	346	262	250
	From Literature	Humicola hyalothermophila Moub., Mazen & Abdel-Hafez 1979	Humicola hyalothermophila		27.586	9529	56.5		JGI	17	52	35	Model	(Zohri et al.)					17	52	35	cellular organisms; Eukaryota; Opisthokonta; Fungi; Dikarya; Ascomycota; saccharomyceta; Pezizomycotina; leotiomyceta; sordariomyceta; Sordariomycetes; Sordariomycetidae; Sordariales; Chaetomiaceae; Humicola	0.44682	9529	4108663	0.378405	603897	30.8244	6123	1235	750	514	350	244	150	86	38	39	5086	3558	1632	1034	656	461	347	221	163	152	113
	From Literature following UniProt	Hygrophorus russula (Schaeff. ex Fr.) Kauffman 1918	Hygrophorus russula		27.7	9511	48.5	(Li et al. 2018)		7	31		Model	(Jeon et al. 2012)					7	31	24	cellular organisms; Eukaryota; Opisthokonta; Fungi; Dikarya; Basidiomycota; Agaricomycotina; Agaricomycetes; Agaricomycetidae; Agaricales; Hygrophorineae; Hygrophoraceae; Hygrophorus
	From Literature	Hymenopellis radicata (Relhan) R.H. Petersen 2010	Oudemansiella radicata		68.9	30095	50.45	(Li et al. 2018)	NCBI	7	35	28	Model	(Kim et al. 2005b)					7	35	28	cellular organisms; Eukaryota; Opisthokonta; Fungi; Dikarya; Basidiomycota; Agaricomycotina; Agaricomycetes; Agaricomycetidae; Agaricales; Marasmiineae; Physalacriaceae; Hymenopellis	0.411475	27479	9450201	0.290926	663549	13.3341	22351	2116	1177	682	410	299	165	105	68	106	7398	4423	2007	1199	731	493	329	229	172	138	102
	From Literature following UniProt	Hymenopellis radicata (Relhan) R.H. Petersen 2010	Oudemansiella radicata	Hymenopellis radicata	78.6	27481	51		NCBI	8	35		Model	(Kim et al. 2005b)					8	35	27	cellular organisms; Eukaryota; Opisthokonta; Fungi; Dikarya; Basidiomycota; Agaricomycotina; Tremellomycetes; Tremellales; Rhynchogastremaceae; Papiliotrema	0.360695	27479	9450201	0.290926	663549	13.3341	22351	2116	1177	682	410	299	165	105	68	106	7398	4423	2007	1199	731	493	329	229	172	138	102
	From Uniprot	Hymenoscyphus fraxineus (T. Kowalski) Baral, Queloz & Hosoya 2014	Hymenoscyphus fraxineus	Chalara fraxinea	64.2	14014	40		Uniprot	3	30		Model	(Kowalski and Bartnik 2010)					3	30	27	cellular organisms; Eukaryota; Opisthokonta; Fungi; Dikarya; Ascomycota; saccharomyceta; Pezizomycotina; leotiomyceta; sordariomyceta; Leotiomycetes; Helotiales; Helotiaceae; Hymenoscyphus	0.296676	13821	6348867	0.337215	677820	23.5129	10099	1403	838	562	345	232	156	86	47	53	6327	4265	1884	1169	761	493	336	227	159	135	129
	From Literature	Hypholoma fasciculare (Huds.) P. Kumm. 1871	Hypholoma fasciculare		49.7532	23038	50.1	(Al-Salihi et al. 2019)		8	31	23	Model	(Hiscox et al. 2016)					8	31	23	cellular organisms; Eukaryota; Opisthokonta; Fungi; Dikarya; Basidiomycota; Agaricomycotina; Agaricomycetes; Agaricomycetidae; Agaricales; Agaricineae; Strophariaceae; Hypholoma
	From Literature following UniProt	Hypholoma lateritium (Schaeff.) P. Kumm. 1871	Hypholoma lateritium	Hypholoma sublateritium	48.031	17911	51.02		Uniprot	10	27		Stated	(Jeon and Ka 2014)					10	27	17	cellular organisms; Eukaryota; Opisthokonta; Fungi; Dikarya; Basidiomycota; Agaricomycotina; Agaricomycetes; Agaricomycetidae; Agaricales; Agaricineae; Strophariaceae; Hypholoma	0.425226	17633	6808012	0.316746	629058	17.1396	13538	1587	933	551	381	266	158	97	56	66	6763	4284	1940	1119	725	502	317	217	151	110	94
	From Literature	Hyphopichia burtonii (Boidin, Pignal, Lehodey, Vey & Abadie) Arx & Van der Walt 1976	Hyphopichia burtonii		12.403	6002	35		Uniprot	6.12	37	30.88	Stated	(Burgain et al. 2015)					6.12	37	30.88	cellular organisms; Eukaryota; Opisthokonta; Fungi; Dikarya; Ascomycota; saccharomyceta; Saccharomycotina; Pichiomycetes; Serinales; Debaryomycetaceae; Hyphopichia	0.679725	5993	2810211	0.274614	183096	15.3836	4929	500	247	144	79	41	27	16	5	5	2067	1225	559	332	204	140	84	67	38	35	32
	From Literature	Hypsizygus marmoreus (Peck) H.E. Bigelow 1976	Hypsizygus marmoreus		41.626	15561	49.64	(Min et al. 2018)	Uniprot	8	39	31	Model	(Imtiaj et al. 2009)					8	39	31	cellular organisms; Eukaryota; Opisthokonta; Fungi; Dikarya; Basidiomycota; Agaricomycotina; Agaricomycetes; Agaricomycetidae; Agaricales; Tricholomatineae; Lyophyllaceae; Hypsizygus	0.507522	16572	7042043	0.318899	709952	20.2222	12504	1592	960	562	366	259	150	77	48	54	7065	4660	2079	1258	761	550	379	233	165	155	120
	Togashi database	Ilyonectria mors-panacis (A.A. Hildebr.) A. Cabral & Crous 2012	ilyonectria mors-panacis		61.5	18321	48.72	(Zhu et al. 2019)					Togashi	(Bebber et al. 2020)	3	28	3		3	28	25	cellular organisms; Eukaryota; Opisthokonta; Fungi; Dikarya; Ascomycota; saccharomyceta; Pezizomycotina; leotiomyceta; sordariomyceta; Sordariomycetes; Hypocreomycetidae; Hypocreales; Nectriaceae; Ilyonectria
	Togashi database	Ilyonectria robusta (A.A. Hildebr.) A. Cabral & Crous 2012	ilyonectria robusta		59.6	20715	51.5		NCBI				Togashi	(Bebber et al. 2020)	3	28	3		3	28	25	cellular organisms; Eukaryota; Opisthokonta; Fungi; Dikarya; Ascomycota; saccharomyceta; Pezizomycotina; leotiomyceta; sordariomyceta; Sordariomycetes; Hypocreomycetidae; Hypocreales; Nectriaceae; Ilyonectria	0.451537	20498	8970535	0.305585	702973	17.5288	16300	1747	930	559	371	255	149	98	50	39	7130	4410	2033	1224	760	505	352	243	186	132	129
	From Literature following UniProt	Incumbomyces delicatus Y. Quan, D. Shi, S.A. Ahmed, Al-Hatmi & de Hoog 2021	Incumbomyces delicatus		31.5	9530	49.38	(Quan et al. 2021)		13	32		Graph	(Quan et al. 2021)					13	32	19	cellular organisms; Eukaryota; Opisthokonta; Fungi; Dikarya; Ascomycota; saccharomyceta; Pezizomycotina; leotiomyceta; Eurotiomycetes; Chaetothyriomycetidae; Chaetothyriales; Trichomeriaceae; Incumbomyces
	From Literature following UniProt	Incumbomyces lentus Y. Quan, D. Shi, S.A. Ahmed, Al-Hatmi & de Hoog 2021	Incumbomyces lentus		27.1	8868	50	(Quan et al. 2021)		13	32		Graph	(Quan et al. 2021)					13	32	19	cellular organisms; Eukaryota; Opisthokonta; Fungi; Dikarya; Ascomycota; saccharomyceta; Pezizomycotina; leotiomyceta; Eurotiomycetes; Chaetothyriomycetidae; Chaetothyriales; Trichomeriaceae; Incumbomyces
	From Literature	Issatchenkia orientalis Kudryavtsev 1960	Pichia kudriavzevii		16.7101	4944	38		Uniprot	15	46	31	Model	(Nieto-Sarabia et al. 2022)					15	46	31	cellular organisms; Eukaryota; Opisthokonta; Fungi; Dikarya; Ascomycota; saccharomyceta; Saccharomycotina; Pichiomycetes; Pichiales; Pichiaceae; Pichia	0.473346	5146	2636562	0.27381	143963	13.6011	4327	429	195	90	62	25	11	4	1	2	1811	1096	493	237	151	105	66	41	36	29	15
	From Literature following UniProt	Kabatiella zeae Narita & Y. Hirats. 1959	aureobasidium zeae	Kabatiella zeae	23.5	8064	51			7.5	32		Stated	(Yu et al. 2024)					7.5	32	24.5	cellular organisms; Eukaryota; Opisthokonta; Fungi; Dikarya; Ascomycota; saccharomyceta; Pezizomycotina; leotiomyceta; dothideomyceta; Dothideomycetes; Dothideomycetidae; Dothideales; Saccotheciaceae; Aureobasidium
	From Literature	Kazachstania pintolopesii Kurtzman, Robnett, Jerr.M. Ward & T.J. Walsh 2005	Kazachstania pintolopesii		13.7845	4884	30.45	(James et al. 2023)		18	42	24	Stated	(Robert et al. 2015)					18	42	24	cellular organisms; Eukaryota; Opisthokonta; Fungi; Dikarya; Ascomycota; saccharomyceta; Saccharomycotina; Saccharomycetes; Saccharomycetales; Saccharomycetaceae; Arxiozyma
	From Literature	Kazachstania telluris (Van der Walt) Kurtzman 2003	Arxiozyma telluris	Kazachstania pintolopesii , Kazachstania slooffiae, Kazachstania telluris, Candida bovina, Kazachstania bovina, Arxiozyma telluris, Candida pintolopesii, Candida slooffiae, Saccharomyces telluris, Torulopsis bovina	13.89	5063	31.8	(Morio et al. 2020)		20	45	25	Stated	(Deak , Travassos and Cury 1971, Van Uden 1985)					20	45	25	cellular organisms; Eukaryota; Opisthokonta; Fungi; Dikarya; Ascomycota; saccharomyceta; Saccharomycotina; Saccharomycetes; Saccharomycetales; Saccharomycetaceae; Arxiozyma
	From Literature	Kluyveromyces lactis (Stell.-Dekk.) Van der Walt 1971	Kluyveromyces lactis		10.689	5076	38.7047		Uniprot	10	37	27	Model	(Tanji et al. 2004)					10	37	27	cellular organisms; Eukaryota; Opisthokonta; Fungi; Dikarya; Ascomycota; saccharomyceta; Saccharomycotina; Saccharomycetes; Saccharomycetales; Saccharomycetaceae; Kluyveromyces	0.688091	5048	2451667	0.278741	138301	14.0432	4190	440	207	95	58	27	14	12	3	2	1698	1012	414	249	163	89	72	47	29	16	16
	From Literature	Kluyveromyces marxianus (E.C. Hansen) Van der Walt 1971	Kluyveromyces fragilis	Kluyveromyces marxianus	10.857	4973	40.117		JGI	1	43	42	Graph	(Sá-Correia and Van Uden 1983)			https://journals.asm.org/doi/epub/10.1128/aem.01861-10		1	43	42	cellular organisms; Eukaryota; Opisthokonta; Fungi; Dikarya; Ascomycota; saccharomyceta; Saccharomycotina; Saccharomycetes; Saccharomycetales; Saccharomycetaceae; Kluyveromyces	0.687212	4941	2487022	0.287398	166848	17.3936	4005	457	208	132	68	31	19	13	4	4	1785	1182	514	263	203	106	86	64	25	42	25
	From Literature	Kodamaea arcana (S.O. Suh & M. Blackw.) C.Y. Chai & F.L. Hui 2022	Candida arcana	Kodamaea arcana	15.6041		37.5			0	30	30	Stated	(Robert et al. 2015)					0	30	30	cellular organisms; Eukaryota; Opisthokonta; Fungi; Dikarya; Ascomycota; saccharomyceta; Saccharomycotina; Pichiomycetes; Serinales; Debaryomycetaceae; Kodamaea
	From Literature	Kodamaea derodonti (S.O. Suh & M. Blackw.) C.Y. Chai & F.L. Hui 2022	Candida derodonti	Kodamaea derodonti	14.1836		37.3			0	30	30	Stated	(Robert et al. 2015)					0	30	30	cellular organisms; Eukaryota; Opisthokonta; Fungi; Dikarya; Ascomycota; saccharomyceta; Saccharomycotina; Pichiomycetes; Serinales; Debaryomycetaceae; Kodamaea
	From Literature	Kodamaea laetipori S.O. Suh & M. Blackw. 2005	Kodamaea laetipori		15.0142		40.3			0	35	35	Stated	(Robert et al. 2015)					0	35	35	cellular organisms; Eukaryota; Opisthokonta; Fungi; Dikarya; Ascomycota; saccharomyceta; Saccharomycotina; Pichiomycetes; Serinales; Debaryomycetaceae; Kodamaea
	From Literature	Komagataella pastoris (Guillierm.) Y. Yamada, M. Matsuda, K. Maeda & Mikata 1995	Komagataella pastoris	Pichia pastoris, Komagataella phaffii	9.216	5040	41.1		Mycocosm	9	34	25	Model	(Noseda et al. 2013)					9	34	25	cellular organisms; Eukaryota; Opisthokonta; Fungi; Dikarya; Ascomycota; saccharomyceta; Saccharomycotina; Pichiomycetes; Pichiales; Pichiaceae; Komagataella	0.810076	5057	2488552	0.273618	126928	13.054	4269	432	172	81	55	25	15	3	3	2	1632	938	384	225	128	76	50	29	28	18	14
	From Literature	Kuraishia hungarica (G. Péter, Tornai-Leh., Fülöp & Dlauchy) Kurtzman & Robnett 2014	Candida hungarica	Kuraishia hungarica	14.9335		44.9			0	35	35	Stated	(Robert et al. 2015)					0	35	35	cellular organisms; Eukaryota; Opisthokonta; Fungi; Dikarya; Ascomycota; saccharomyceta; Saccharomycotina; Pichiomycetes; Pichiales; Pichiaceae; Kuraishia
	From Literature	Kurtzmaniella fragi (M. Suzuki, Nakase & Fukaz.) C.A. Rosa, Casareg. & Lachance 2019	Candida fragi	Kurtzmaniella fragi	12.0395		35.75			21	30	9	Stated	(Robert et al. 2015)					21	30	9	cellular organisms; Eukaryota; Opisthokonta; Fungi; Dikarya; Ascomycota; saccharomyceta; Saccharomycotina; Pichiomycetes; Serinales; Debaryomycetaceae; Kurtzmaniella
	From Literature	Lachancea meyersii Fell, Statzell & Kurtzman 2004	Lachancea meyersii		11.2618	4998	45.3131		NCBI	0	35	35	Stated	(Robert et al. 2015)					0	35	35	cellular organisms; Eukaryota; Opisthokonta; Fungi; Dikarya; Ascomycota; saccharomyceta; Saccharomycotina; Saccharomycetes; Saccharomycetales; Saccharomycetaceae; Lachancea	0.651354	4998	2445138	0.288876	145200	14.1965	4112	443	208	100	72	34	17	7	3	2	1867	1048	475	292	156	111	77	52	19	26	12
	From Literature	Lachancea quebecensis K.C. Freel, G. Charron, J.B. Leducq, C.R. Landry & J. Schacherer 2015	Lachancea quebecansis		10.3328	5074	46.7		JGI	4	37	33	Stated	(Freel et al. 2015)					4	37	33	cellular organisms; Eukaryota; Opisthokonta; Fungi; Dikarya; Ascomycota; saccharomyceta; Saccharomycotina; Saccharomycetes; Saccharomycetales; Saccharomycetaceae; Lachancea	0.717552	5074	2471441	0.290445	151665	15.2128	4161	431	222	121	60	42	22	8	2	5	1788	1086	460	289	146	125	67	51	33	20	20
	From Literature	Lachancea thermotolerans (Filippov) Kurtzman 2003	Lachancea thermotolerans		10.392	5092	47.2838		Uniprot	10	49	39	Model	(Kogan Helen et al. 2023)			https://nopr.niscpr.res.in/bitstream/123456789/11646/3/JSIR%2070(5)%20373-378.pdf		10	49	39	cellular organisms; Eukaryota; Opisthokonta; Fungi; Dikarya; Ascomycota; saccharomyceta; Saccharomycotina; Saccharomycetes; Saccharomycetales; Saccharomycetaceae; Lachancea	0.72178	5093	2500247	0.290748	156474	15.6389	4163	434	237	119	58	39	26	8	3	6	1801	1106	480	287	162	114	68	47	39	26	23
	From Literature	Lactarius controversus Pers. 1800	Lactarius controversus		90.37	13305	0.521		JGI	7	31	24	Model	(Kibar and Peksen 2011a)					7	31	24	cellular organisms; Eukaryota; Opisthokonta; Fungi; Dikarya; Basidiomycota; Agaricomycotina; Agaricomycetes; Agaricomycetes incertae sedis; Russulales; Russulaceae; Lactarius	0.195974	13305	5903395	0.35107	667542	25.3075	9210	1352	1015	658	436	247	150	71	69	97	6530	4507	1978	1281	768	445	343	214	157	149	133
	From Literature	Lactarius deliciosus (L.) Gray 1821	Lactarius deliciosus		54.2	12997	52.05	(Li et al. 2018)	NCBI	8	34	26	Model	(Xu et al. 2008b)					8	34	26	cellular organisms; Eukaryota; Opisthokonta; Fungi; Dikarya; Basidiomycota; Agaricomycotina; Agaricomycetes; Agaricomycetes incertae sedis; Russulales; Russulaceae; Lactarius	0.40156	18194	7254855	0.32038	661500	18.36	13787	1692	1063	646	389	254	153	94	69	47	7201	4570	2019	1200	726	469	317	220	153	150	131
	From Literature	Lactifluus volemus (Fr.) Kuntze 1891	Lactarius volemus		42.4	13942	50.2	(Li et al. 2018)	NCBI	8	33	25	Model	(Hou et al. 2015)					8	33	25	cellular organisms; Eukaryota; Opisthokonta; Fungi; Dikarya; Basidiomycota; Agaricomycotina; Agaricomycetes; Agaricomycetes incertae sedis; Russulales; Russulaceae; Lactifluus	0.375158	14968	5302230	0.307885	468934	15.492	11595	1368	781	467	290	199	106	85	41	36	5386	3450	1470	836	523	333	228	167	92	77	67
	From Literature	Laetiporus sulphureus (Bull.) Murrill 1920	Laetiporus sulphureus		50	22479	51.697	(Li et al. 2018)	Uniprot	14	33	19	Model	(Luangharn et al. 2014)	10.5	40	8		10.5	40	24.25	cellular organisms; Eukaryota; Opisthokonta; Fungi; Dikarya; Basidiomycota; Agaricomycotina; Agaricomycetes; Agaricomycetes incertae sedis; Polyporales; Laetiporaceae; Laetiporus	0.322677	13707	5377943	0.310892	480505	16.4762	10650	1325	680	430	230	168	92	49	39	44	5414	3409	1491	879	552	312	247	175	111	92	74
x	From Literature following UniProt	Lasiodiplodia theobromae (Pat.) Griffon & Maubl. 1909	Lasiodiplodia theobromae		42.8	12434	54.5	(Garcia et al. 2021)	NCBI	10	38		Model	(Zhuang et al. 2021)	8.4	38.5	21		8.4	38.5	29.05	cellular organisms; Eukaryota; Opisthokonta; Fungi; Dikarya; Ascomycota; saccharomyceta; Pezizomycotina; leotiomyceta; dothideomyceta; Dothideomycetes; Dothideomycetes incertae sedis; Botryosphaeriales; Botryosphaeriaceae; Lasiodiplodia	0.455724	13054	6501656	0.342434	713697	26.6895	9386	1355	782	558	368	273	145	105	46	36	6177	4237	1922	1177	829	466	405	275	196	186	141
	From Literature	Lentinula edodes (Berk.) Pegler 1976	Lentinula edodes		40.9684	13366.8	46		Uniprot	9	32	23	Model	(Lee et al. 2008)					9	32	23	cellular organisms; Eukaryota; Opisthokonta; Fungi; Dikarya; Basidiomycota; Agaricomycotina; Agaricomycetes; Agaricomycetidae; Agaricales; Marasmiineae; Omphalotaceae; Lentinula	0.387721	12046	5294781	0.309681	451986	17.2836	9352	1154	641	347	223	132	74	52	34	37	5042	3288	1424	861	497	332	201	156	111	74	69
	From Uniprot	Lentinus tigrinus (Bull.) Fr. 1825	Lentinus tigrinus		39.5	15665	56		Uniprot	9	40		Stated	(Kalaw et al. 2016)	7	43	3		7	43	33.5	cellular organisms; Eukaryota; Opisthokonta; Fungi; Dikarya; Basidiomycota; Agaricomycotina; Agaricomycetes; Agaricomycetes incertae sedis; Polyporales; Polyporaceae; Lentinus	0.483875	15504	6371018	0.326199	662332	20.6793	11558	1515	909	546	387	251	151	87	51	49	6295	4164	1946	1117	760	502	387	222	174	154	126
	Togashi database	Lenzites betulinus (L.) Fr. 1838	lenzites betulina	Trametes betulina	37.474	13452	57.5		JGI	4	40		Togashi	(Bebber et al. 2020)			6		4	40	36	cellular organisms; Eukaryota; Opisthokonta; Fungi; Dikarya; Basidiomycota; Agaricomycotina; Agaricomycetes; Agaricomycetes incertae sedis; Polyporales; Polyporaceae; Lenzites	0.455692	13239	5692196	0.339615	634335	22.7965	9525	1420	851	509	393	218	156	93	45	29	6162	4093	1773	1150	719	496	313	252	158	134	126
	Togashi database	Leptosphaeria avenaria G.F. Weber 1922	leptosphaeria avenaria	Parastagonospora avenae	36.9		52			2	36		Togashi	(Bebber et al. 2020)			6		2	36	34	cellular organisms; Eukaryota; Opisthokonta; Fungi; Dikarya; Ascomycota; saccharomyceta; Pezizomycotina; leotiomyceta; dothideomyceta; Dothideomycetes; Pleosporomycetidae; Pleosporales; Pleosporineae; Phaeosphaeriaceae; Parastagonospora
	From Literature	Leptosphaeria maculans Ces. & De Not. 1863	Leptosphaeria maculans		44.893	12469	45.7		Uniprot	7	30	23	Model	(Ghanbarnia et al. 2009)					7	30	23	cellular organisms; Eukaryota; Opisthokonta; Fungi; Dikarya; Ascomycota; saccharomyceta; Pezizomycotina; leotiomyceta; dothideomyceta; Dothideomycetes; Pleosporomycetidae; Pleosporales; Pleosporineae; Leptosphaeriaceae; Plenodomus; Plenodomus lingam/Leptosphaeria maculans species complex	0.353053	12608	5283209	0.351429	627560	23.7102	8960	1381	772	551	360	221	137	81	69	76	5840	3796	1762	1076	734	470	347	216	157	137	111
x	Undermind Search	Leucoagaricus gongylophorus (Möller) Singer 1986	Leucoagaricus gongylophorus		109.661	11234.7	36.5			12	32		stated	(Hess et al. 2024)					12	32	20	cellular organisms; Eukaryota; Opisthokonta; Fungi; Dikarya; Basidiomycota; Agaricomycotina; Agaricomycetes; Agaricomycetidae; Agaricales; Agaricineae; Agaricaceae; Leucoagaricus
	From Literature	Leucosporidium creatinivorum (Golubev) M. Groenew. & Q.M. Wang 2020	Leucosporidiella creatinivora		26.33	9854	58.7		Uniprot	-2	25	27	Graph	(Margesin 2009)			https://link.springer.com/article/10.1186/1471-2180-12-251		-2	25	27	cellular organisms; Eukaryota; Opisthokonta; Fungi; Dikarya; Basidiomycota; Pucciniomycotina; Microbotryomycetes; Leucosporidiales; Leucosporidiaceae; Leucosporidium	0.517333	9828	4540455	0.353997	584014	27.3122	6792	1094	686	438	298	205	132	95	40	48	5205	3604	1715	1060	673	496	319	186	152	137	113
x	From Literature	Leucosporidium scottii Fell, Statzell, I.L. Hunter & Phaff 1970	Leucosporidium scottii		26.75	9854	58.7			-2	30	32	stated	(Arthur and Watson 1976)					-2	30	32	cellular organisms; Eukaryota; Opisthokonta; Fungi; Dikarya; Basidiomycota; Pucciniomycotina; Microbotryomycetes; Leucosporidiales; Leucosporidiaceae; Leucosporidium
	From Literature	Leucosporidium yakuticum (Golubev) M. Groenew. & Q.M. Wang 2020	Leucosporidium yakuticum		26.6		58.5			4	22	18	Stated	(Thomas 2016)					4	22	18	cellular organisms; Eukaryota; Opisthokonta; Fungi; Dikarya; Basidiomycota; Pucciniomycotina; Microbotryomycetes; Leucosporidiales; Leucosporidiaceae; Leucosporidium
	From Literature	Lichtheimia corymbifera (Cohn) Vuill. 1903	Lichtheimia corymbifera	Absidia corymbifera	33.425	13404	43.45	(Schwartze et al. 2014)	Uniprot	11	51	40	Model	(Schwartze et al. 2014)					11	51	40	cellular organisms; Eukaryota; Opisthokonta; Fungi; Fungi incertae sedis; Mucoromycota; Mucoromycotina; Mucoromycetes; Mucorales; Lichtheimiaceae; Lichtheimia	0.471886	12138	5257598	0.323973	548370	23.2752	8778	1267	819	470	335	206	124	78	27	34	5126	3481	1677	1001	614	407	299	194	177	104	106
	From Literature	Lichtheimia hyalospora (Saito) Kerst. Hoffm., Walther & K. Voigt 2009	Lichtheimia hyalospora	Absidia hyalospora	33.282	12062	39.5		NCBI	7	41		Model	(Hoffmann et al. 2007)			https://www.mdpi.com/2309-608X/9/3/317		7	41	34	cellular organisms; Eukaryota; Opisthokonta; Fungi; Fungi incertae sedis; Mucoromycota; Mucoromycotina; Mucoromycetes; Mucorales; Lichtheimiaceae; Lichtheimia	0.452731	12055	5022601	0.312986	445777	19.1173	9099	1143	696	431	287	179	112	43	34	31	4662	3146	1390	798	483	338	212	158	112	85	73
	From Literature	Lichtheimia ornata (A.K. Sarbhoy) Alastr.-Izq. & Walther 2010	Lichtheimia ornata		37.5	13172	43.5	(Shea et al. 2023)	NCBI	15	48	33	Stated	(Nguyen et al. 2023b)					15	48	33	cellular organisms; Eukaryota; Opisthokonta; Fungi; Fungi incertae sedis; Mucoromycota; Mucoromycotina; Mucoromycetes; Mucorales; Lichtheimiaceae; Lichtheimia	0.473618	13019	5920229	0.33433	638891	25.5362	9116	1428	907	611	389	257	147	84	46	34	5899	4009	1914	1157	732	469	376	228	181	135	111
	From Literature	Lipomyces starkeyi Lodder & Kreger-van Rij 1952	Lipomyces starkeyi		21.268	8192	46.95		Uniprot	14	31	17	Model	(Naganuma et al. 1985)					14	31	17	cellular organisms; Eukaryota; Opisthokonta; Fungi; Dikarya; Ascomycota; saccharomyceta; Saccharomycotina; Lipomycetes; Lipomycetales; Lipomycetaceae; Lipomyces	0.468209	8135	3319293	0.279081	194922	11.7693	6763	649	335	170	106	57	24	13	6	12	2532	1556	641	351	230	128	89	63	31	31	23
	From Literature	Macrolepiota dolichaula (Berk. & Broome) Pegler & R.W. Rayner 1969	Macrolepiota dolichaula		53	10643	47.47	(Li et al. 2018)		12	34	22	Model	(Rizal et al. 2016)					12	34	22	cellular organisms; Eukaryota; Opisthokonta; Fungi; Dikarya; Basidiomycota; Agaricomycotina; Agaricomycetes; Agaricomycetidae; Agaricales; Agaricineae; Agaricaceae; Macrolepiota
	From Uniprot	Macrophomina phaseolina (Tassi) Goid. 1947	Macrophomina phaseolina		53.6	14969	52.5		Uniprot	10	42		Model	(Viejobueno et al. 2022)	8	42	13		8	42	33	cellular organisms; Eukaryota; Opisthokonta; Fungi; Dikarya; Ascomycota; saccharomyceta; Pezizomycotina; leotiomyceta; dothideomyceta; Dothideomycetes; Dothideomycetes incertae sedis; Botryosphaeriales; Botryosphaeriaceae; Macrophomina	0.331731	13804	5926930	0.328252	616494	21.4461	10410	1266	769	489	341	231	139	77	37	45	5504	3722	1681	1071	673	478	353	216	198	124	128
	From Literature following UniProt	Madurella fahalii de Hoog, Van Diepen., Maghoub & Sande 2012	Madurella fahalii		39.1	10921	55	(Konings et al. 2024)	NCBI	5	41		Graph	(de Hoog et al. 2020)					5	41	36	cellular organisms; Eukaryota; Opisthokonta; Fungi; Dikarya; Ascomycota; saccharomyceta; Pezizomycotina; leotiomyceta; sordariomyceta; Sordariomycetes; Sordariomycetidae; Sordariales; Sordariales incertae sedis; Madurella	0.435122	11353	5671093	0.341305	631374	26.4974	8072	1294	755	460	314	210	105	70	27	46	5815	3919	1842	1087	702	497	343	261	176	139	113
	From Literature following UniProt	Madurella mycetomatis	Madurella mycetomatis		36.705	10707	55		NCBI	10	40		Graph	(de Hoog et al. 2020)					10	40	30	cellular organisms; Eukaryota; Opisthokonta; Fungi; Dikarya; Ascomycota; saccharomyceta; Pezizomycotina; leotiomyceta; sordariomyceta; Sordariomycetes; Sordariomycetidae; Sordariales; Sordariales incertae sedis; Madurella	0.433146	10707	5299538	0.342437	582522	25.8957	7653	1176	704	435	326	183	117	46	32	35	5513	3675	1687	1058	644	417	295	235	171	133	111
	From Literature	Malassezia globosa Midgley, E. Guého & J. Guillot 1996	Malassezia globosa		8.93948	4286	52.05		Uniprot	20	39	19	Model	(Kim et al. 2009)					20	39	19	cellular organisms; Eukaryota; Opisthokonta; Fungi; Dikarya; Basidiomycota; Ustilaginomycotina; Malasseziomycetes; Malasseziales; Malasseziaceae; Malassezia	0.693359	4273	2066090	0.341969	220020	24.616	3118	462	272	163	105	76	40	15	7	15	2045	1380	641	374	236	149	107	81	56	56	44
	From Literature	Malassezia pachydermatis (Weidman) C.W. Dodge 1935	Malassezia pachydermatis		8.15	4202	55.1		Uniprot	25	41	16	Stated	(Guillot and Bond 1999)					25	41	16	cellular organisms; Eukaryota; Opisthokonta; Fungi; Dikarya; Basidiomycota; Ustilaginomycotina; Malasseziomycetes; Malasseziales; Malasseziaceae; Malassezia	0.784279	4201	2130625	0.347691	211953	23.8603	3044	470	294	161	95	71	30	20	8	8	2155	1389	616	344	258	169	116	80	58	43	38
	From Literature	Malassezia restricta E. Guého, J. Guillot & Midgley 1996	Malassezia restricta		7.26022	4251	55.6961		Uniprot	26	33	7	Model	(Akaza et al. 2012)					26	33	7	cellular organisms; Eukaryota; Opisthokonta; Fungi; Dikarya; Basidiomycota; Ustilaginomycotina; Malasseziomycetes; Malasseziales; Malasseziaceae; Malassezia	0.851835	4097	2061502	0.334825	175776	21.0439	3061	461	244	140	82	58	28	13	5	5	1960	1257	518	315	192	111	102	61	33	30	34
	From Literature	Malassezia sympodialis R.B. Simmons & E. Guého 1990	Malassezia sympodia		7.699	3517	59		Uniprot	25	40	15	Model	(Akaza et al. 2012)					25	40	15	cellular organisms; Eukaryota; Opisthokonta; Fungi; Dikarya; Basidiomycota; Ustilaginomycotina; Malasseziomycetes; Malasseziales; Malasseziaceae; Malassezia	0.871052	4490	2235410	0.338019	205321	22.1779	3334	486	273	172	92	53	45	22	5	8	2141	1415	629	339	238	134	98	61	57	42	34
	From Uniprot	Malassezia vespertilionis J.M. Lorch & Vanderwolf 2018	Malassezia vespertilionis		7.6	4022	56.5		Uniprot	7	37		Stated	(Lorch et al. 2018)					7	37	30	cellular organisms; Eukaryota; Opisthokonta; Fungi; Dikarya; Basidiomycota; Ustilaginomycotina; Malasseziomycetes; Malasseziales; Malasseziaceae; Malassezia	0.838888	3791	2125182	0.328638	157671	18.966	2917	443	197	103	67	32	18	3	7	4	2039	1209	466	293	153	112	80	47	32	24	17
	From Literature	Malbranchea cinnamomea (Lib.) Oorschot & de Hoog 1984	Malbranchea cinnamomea		24.331	9074	49.8		NCBI	30	57	27	Model	(Morgenstern et al. 2012)					30	57	27	cellular organisms; Eukaryota; Opisthokonta; Fungi; Dikarya; Ascomycota; saccharomyceta; Pezizomycotina; leotiomyceta; Eurotiomycetes; Eurotiomycetidae; Onygenales; Malbrancheaceae; Malbranchea	0.48224	9034	3911125	0.34534	470119	24.4532	6364	1049	590	370	294	170	94	47	30	26	4328	2960	1351	848	578	387	250	180	118	105	82
	From Literature	Melampsora laricis-populina Kleb. 1902	Melampsora larici-populina		117.8	16257	41.3	(Tavares et al. 2014)	Uniprot	11	25	14	Model	(Chandrashekar and Heather 1981)					11	25	14	cellular organisms; Eukaryota; Opisthokonta; Fungi; Dikarya; Basidiomycota; Pucciniomycotina; Pucciniomycetes; Pucciniales; Melampsoraceae; Melampsora	0.155035	16237	6087725	0.352324	691740	21.9956	11217	1909	1127	741	438	300	168	138	94	105	7311	4603	2066	1234	759	541	385	233	194	154	149
	Togashi database	Melampsora lini (Ehrenb.) Thüm. 1878	melampsora lini		189.516	16335	41	(Nemri et al. 2014)	JGI				Togashi	(Bebber et al. 2020)	0.5	30	17		0.5	30	29.5	cellular organisms; Eukaryota; Opisthokonta; Fungi; Dikarya; Basidiomycota; Pucciniomycotina; Pucciniomycetes; Pucciniales; Melampsoraceae; Melampsora	0.098079	16335	6195845	0.383771	733240	21.4072	10769	2101	1254	760	469	331	213	156	103	179	8108	5412	2386	1307	825	569	340	196	161	160	135
	From Uniprot	Metacordyceps chlamydosporia (H.C. Evans) G.H. Sung, J.M. Sung, Hywel-Jones & Spatafora 2007	Pochonia chlamydosporia		43.0345	13788.5	49.7		Uniprot	13	37		Model	(Vieira et al. 2020)					13	37	24	cellular organisms; Eukaryota; Opisthokonta; Fungi; Dikarya; Ascomycota; saccharomyceta; Pezizomycotina; leotiomyceta; sordariomyceta; Sordariomycetes; Hypocreomycetidae; Hypocreales; Clavicipitaceae; Pochonia	0.453477	14143	6505054	0.313513	566815	20.0676	11088	1247	658	435	299	174	110	62	32	38	5539	3405	1614	927	609	421	300	191	140	104	87
	From Literature	Metarhizium acridum (Driver & Milner) J.F. Bisch., S.A. Rehner & Humber 2009	Metarhizium acridum	Metarhizium ansiopliae var. acridum	39.4223	9849	45.4576		Uniprot	0	38	38	Graph	(Kamga et al. 2022)					0	38	38	cellular organisms; Eukaryota; Opisthokonta; Fungi; Dikarya; Ascomycota; saccharomyceta; Pezizomycotina; leotiomyceta; sordariomyceta; Sordariomycetes; Hypocreomycetidae; Hypocreales; Clavicipitaceae; Metarhizium	0.368863	9830	4847146	0.339292	498316	24.8663	7213	1035	573	384	254	171	95	50	28	27	4648	3172	1389	837	544	358	291	169	116	84	91
	From Literature	Metarhizium anisopliae (Metschn.) Sorokin 1883	Metarhizium anisopliae		38.504	10891	50.9		Uniprot	15	35	20	Graph	(Ito et al. 2001)			https://www.tandfonline.com/doi/epdf/10.1080/09583159929767?needAccess=true		15	35	20	cellular organisms; Eukaryota; Opisthokonta; Fungi; Dikarya; Ascomycota; saccharomyceta; Pezizomycotina; leotiomyceta; sordariomyceta; Sordariomycetes; Hypocreomycetidae; Hypocreales; Clavicipitaceae; Metarhizium	0.431306	11404	5535669	0.329224	518026	22.4012	8608	1099	620	424	257	179	107	61	19	30	4951	3325	1506	873	569	354	271	194	115	102	105
	From Literature	Metarhizium brunneum Petch 1935	Metarhizium brunneum		37.016	10689	51.0778		Mycocosm	15	33	18	Model	(Seib et al. 2023)					15	33	18	cellular organisms; Eukaryota; Opisthokonta; Fungi; Dikarya; Ascomycota; saccharomyceta; Pezizomycotina; leotiomyceta; sordariomyceta; Sordariomycetes; Hypocreomycetidae; Hypocreales; Clavicipitaceae; Metarhizium	0.447305	11420	5519145	0.330536	529549	22.8323	8600	1070	661	401	282	192	97	57	25	35	5083	3349	1513	883	581	361	292	179	132	103	98
	From Uniprot	Metarhizium majus (J.R. Johnst.) J.F. Bisch., S.A. Rehner & Humber 2009	Metarhizium majus		42.1	11535	51		Uniprot	4	37		Stated	(Pratibha and Pal 2021)					4	37	33	cellular organisms; Eukaryota; Opisthokonta; Fungi; Dikarya; Ascomycota; saccharomyceta; Pezizomycotina; leotiomyceta; sordariomyceta; Sordariomycetes; Hypocreomycetidae; Hypocreales; Clavicipitaceae; Metarhizium	0.393981	11394	5528864	0.333452	536865	23.2466	8475	1186	639	429	265	179	110	60	21	30	5112	3402	1501	906	597	389	283	172	148	108	98
	From Literature	Metarhizium robertsii J.F. Bisch., S.A. Rehner & Humber 2009	Metarhizium robertsii		41.656	11688	51.1		NCBI	19	42	23	Model	(Rangel et al. 2010)					19	42	23	cellular organisms; Eukaryota; Opisthokonta; Fungi; Dikarya; Ascomycota; saccharomyceta; Pezizomycotina; leotiomyceta; sordariomyceta; Sordariomycetes; Hypocreomycetidae; Hypocreales; Clavicipitaceae; Metarhizium	0.413148	11688	5736702	0.331927	544826	23.2129	8782	1133	665	417	277	192	94	62	29	37	5249	3397	1563	932	578	363	288	187	143	103	99
x	From Uniprot	Metschnikowia bicuspidata (Metschn.) T. Kamienski 1900	Metschnikowia bicuspidata		16.1	6090	48		Uniprot	0	30		Stated	(Wei et al. 2021, Hansali et al. 2023)					0	30	30	cellular organisms; Eukaryota; Opisthokonta; Fungi; Dikarya; Ascomycota; saccharomyceta; Saccharomycotina; Pichiomycetes; Serinales; Metschnikowiaceae; Metschnikowia	0.383624	4707	2058784	0.236982	60956	7.58912	4280	271	76	38	21	12	5	2	1	1	985	475	193	97	61	28	30	16	6	5	4
	From Literature	Metschnikowia chrysoperlae S.O. Suh, C.M. Gibson & M. Blackw. 2004	Metschnikowia chrysoperlae		17.268		46.2			4	40	36	Stated	(Robert et al. 2015)					4	40	36	cellular organisms; Eukaryota; Opisthokonta; Fungi; Dikarya; Ascomycota; saccharomyceta; Saccharomycotina; Pichiomycetes; Serinales; Metschnikowiaceae; Metschnikowia
	From Literature	Metschnikowia corniflorae N.H. Nguyen, S.O. Suh, Erbil & M. Blackw. 2006	Metschnikowia corniflorae		28.0646		44.8			4	35	31	Stated	(Robert et al. 2015)					4	35	31	cellular organisms; Eukaryota; Opisthokonta; Fungi; Dikarya; Ascomycota; saccharomyceta; Saccharomycotina; Pichiomycetes; Serinales; Metschnikowiaceae; Metschnikowia
	From Literature	Metschnikowia dekortorum Lachance & J.M. Bowles 2002	Metschnikowia dekortorum		16.3856		48.7			4	35	31	Stated	(Robert et al. 2015)					4	35	31	cellular organisms; Eukaryota; Opisthokonta; Fungi; Dikarya; Ascomycota; saccharomyceta; Saccharomycotina; Pichiomycetes; Serinales; Metschnikowiaceae; Metschnikowia
	From Literature	Metschnikowia fructicola Kurtzman & Droby 2001	Metschnikowia fructicola		24.482	7362	45.85	(Piombo et al. 2018)	JGI	4	35	31	Stated	(Kang et al. 2017)					4	35	31	cellular organisms; Eukaryota; Opisthokonta; Fungi; Dikarya; Ascomycota; saccharomyceta; Saccharomycotina; Pichiomycetes; Serinales; Metschnikowiaceae; Metschnikowia	0.353956	7362	2888513	0.274256	132498	10.1242	6345	513	264	113	64	32	16	6	1	8	1746	1018	432	214	162	93	65	38	25	16	19
	From Literature	Metschnikowia gruessii Gim.-Jurado 1992	Metschnikowia gruessii		38.813	7148	42.5		JGI	8	30	22	Stated	(Robert et al. 2015)					8	30	22	cellular organisms; Eukaryota; Opisthokonta; Fungi; Dikarya; Ascomycota; saccharomyceta; Saccharomycotina; Pichiomycetes; Serinales; Metschnikowiaceae; Metschnikowia	0.254539	7148	3293137	0.268526	188408	14.0783	6000	570	298	129	75	40	18	8	5	5	2232	1379	585	314	179	127	85	55	40	43	31
	From Literature	Metschnikowia koreensis	Metschnikowia koreensis		29.264	6234	41.7		JGI	21	35	14	Stated	(Robert et al. 2015)					21	35	14	cellular organisms; Eukaryota; Opisthokonta; Fungi; Dikarya; Ascomycota; saccharomyceta; Saccharomycotina; Pichiomycetes; Serinales; Metschnikowiaceae; Metschnikowia	0.305981	6234	2984745	0.256206	128689	11.2475	5473	408	176	92	42	19	13	5	3	3	1760	953	376	204	126	77	56	34	29	17	13
	From Literature	Metschnikowia kunwiensis (S.G. Hong, Bae, M. Herzberg, Titze & Lachance) Brysch-Herzb. 2004	Metschnikowia kunwiensis		14.2222		48.9			0	35	35	Stated	(Robert et al. 2015)					0	35	35	cellular organisms; Eukaryota; Opisthokonta; Fungi; Dikarya; Ascomycota; saccharomyceta; Saccharomycotina; Pichiomycetes; Serinales; Metschnikowiaceae; Metschnikowia
	From Literature	Metschnikowia persimmonesis	Metschnikowia persimmonesis		16.473	7029	45.9	(Rahmat et al. 2021)		4	45	41	Stated	(Kang et al. 2017)					4	45	41	cellular organisms; Eukaryota; Opisthokonta; Fungi; Dikarya; Ascomycota; saccharomyceta; Saccharomycotina; Pichiomycetes; Serinales; Metschnikowiaceae; Metschnikowia
	From Literature	Metschnikowia picachoensis (S.O. Suh, C.M. Gibson & M. Blackw.) Kurtzman, Robnett & Basehoar 2018	Candida picachoensis	Metschnikowia picachoensis	21.5091		44.7			4	35	31	Stated	(Robert et al. 2015)					4	35	31	cellular organisms; Eukaryota; Opisthokonta; Fungi; Dikarya; Ascomycota; saccharomyceta; Saccharomycotina; Pichiomycetes; Serinales; Metschnikowiaceae; Metschnikowia
	From Literature	Metschnikowia pimensis (S.O. Suh, C.M. Gibson & M. Blackw.) Kurtzman, Robnett & Basehoar 2018	Candida pimensis	Metschnikowia pimensis	18.5201		44.7			12	35	23	Stated	(Robert et al. 2015)					12	35	23	cellular organisms; Eukaryota; Opisthokonta; Fungi; Dikarya; Ascomycota; saccharomyceta; Saccharomycotina; Pichiomycetes; Serinales; Metschnikowiaceae; Metschnikowia
	From Uniprot	Metschnikowia pulcherrima Pitt & M.W. Mill. 1968	Metschnikowia pulcherrima	Candida pulcherrima	21.177	6007.5	45.91		Uniprot	6	30		Stated	(Mažeika et al. 2021)			https://www.mdpi.com/1420-3049/27/6/1855		6	30	24	cellular organisms; Eukaryota; Opisthokonta; Fungi; Dikarya; Ascomycota; saccharomyceta; Saccharomycotina; Pichiomycetes; Serinales; Metschnikowiaceae; Metschnikowia	0.400536	6907	2827386	0.267381	128775	9.9473	5969	478	220	107	56	42	13	6	9	7	1837	948	412	200	122	74	56	48	11	30	13
	From Literature	Metschnikowia similis Lachance & J.M. Bowles 2004	Metschnikowia similis		17.4673		48.7			4	35	31	Stated	(Robert et al. 2015)					4	35	31	cellular organisms; Eukaryota; Opisthokonta; Fungi; Dikarya; Ascomycota; saccharomyceta; Saccharomycotina; Pichiomycetes; Serinales; Metschnikowiaceae; Metschnikowia
	From Literature	Meyerozyma elateridarum (S.O. Suh & M. Blackw.) Yurkov & G. Péter 2017	Candida elateridarum	Meyerozyma elateridarum	10.2863		42.4			0	40	40	Stated	(Robert et al. 2015)					0	40	40	cellular organisms; Eukaryota; Opisthokonta; Fungi; Dikarya; Ascomycota; saccharomyceta; Saccharomycotina; Pichiomycetes; Serinales; Debaryomycetaceae; Meyerozyma
	From Literature	Meyerozyma guilliermondii (Wick.) Kurtzman & M. Suzuki 2010	Meyerozyma guilliermondii	Candida guilliermondii, Pichia guilliermondii	10.609	5920	43.7		Uniprot	15	47	32	Model	(da Silveira et al. 2020)					15	47	32	cellular organisms; Eukaryota; Opisthokonta; Fungi; Dikarya; Ascomycota; saccharomyceta; Saccharomycotina; Pichiomycetes; Serinales; Debaryomycetaceae; Meyerozyma	0.780962	5919	2761741	0.280008	165719	14.7042	4879	492	264	119	79	40	23	12	8	3	1941	1179	514	306	167	98	101	52	34	35	25
	From Uniprot	Microdochium bolleyi (R. Sprague) de Hoog & Herm.-Nijh. 1977	Microdochium bolleyi		38.8	13338	57		Uniprot	4	34		Model	(Ernst et al. 2011)					4	34	30	cellular organisms; Eukaryota; Opisthokonta; Fungi; Dikarya; Ascomycota; saccharomyceta; Pezizomycotina; leotiomyceta; sordariomyceta; Sordariomycetes; Xylariomycetidae; Xylariales; Microdochiaceae; Microdochium	0.449757	13164	5816858	0.34048	589231	22.7125	9576	1457	769	517	316	205	125	94	49	56	6002	3774	1698	1006	633	428	314	211	150	116	108
	From Literature following UniProt	Microdochium nivale (Fr.) Samuels & I.C. Hallett 1983	Microdochium nivale		37	11963	55		NCBI	0	28		Graph	(Ernst et al. 2011)	0	32	11		0	32	30	cellular organisms; Eukaryota; Opisthokonta; Fungi; Dikarya; Ascomycota; saccharomyceta; Pezizomycotina; leotiomyceta; sordariomyceta; Sordariomycetes; Xylariomycetidae; Xylariales; Microdochiaceae; Microdochium	0.467535	11788	5766269	0.34834	626072	25.3261	8345	1405	791	504	302	181	115	68	45	32	6161	4142	1848	1089	689	427	332	216	162	114	102
	From Literature	Microsporum canis E. Bodin ex Guég. 1902	Microsporum canis		23.241	8915	47.3		NCBI	18	38	20	Model	(Johnstone and La Touche 1956)			https://link.springer.com/article/10.1186/s43008-023-00120-x		18	38	20	cellular organisms; Eukaryota; Opisthokonta; Fungi; Dikarya; Ascomycota; saccharomyceta; Pezizomycotina; leotiomyceta; Eurotiomycetes; Eurotiomycetidae; Onygenales; Arthrodermataceae; Microsporum	0.54974	8765	4258838	0.338235	469180	25.4816	6284	932	594	381	243	141	99	49	24	18	4314	2862	1304	831	517	325	268	197	122	104	90
	From Literature	Millerozyma farinosa (Lindner) Kurtzman & M. Suzuki 2010	Millerozyma farinosa	Pichia sorbitophila	21.2555	10910	41.1	(Yoon et al. 2022)	Uniprot	25	53	28	Graph	(Cheng et al. 2020)					25	53	28	cellular organisms; Eukaryota; Opisthokonta; Fungi; Dikarya; Ascomycota; saccharomyceta; Saccharomycotina; Pichiomycetes; Serinales; Debaryomycetaceae; Millerozyma	0.615186	8851	4358694	0.290106	277514	15.7706	7161	860	368	218	107	81	34	9	10	3	3282	1982	883	518	277	209	115	84	68	41	58
	From Uniprot	Moelleriella libera (Syd. & P. Syd.) P. Chaverri & M. Liu 2008	Moelleriella libera		30.816	8461	54		Uniprot	14	31		Model	(Campos-Esquivel et al. 2022)					14	31	17	cellular organisms; Eukaryota; Opisthokonta; Fungi; Dikarya; Ascomycota; saccharomyceta; Pezizomycotina; leotiomyceta; sordariomyceta; Sordariomycetes; Hypocreomycetidae; Hypocreales; Clavicipitaceae; Moelleriella	0.416483	8458	4278114	0.355941	497429	28.2233	5799	1004	644	386	257	163	86	54	35	30	4614	3145	1431	869	590	367	267	182	139	96	87
	From Uniprot	Monascus olei Piedallu 1910	Monascus purpureus		24.5	9270	49		Uniprot	18	46		Graph	(Rasheva et al. 1998)					18	46	28	cellular organisms; Eukaryota; Opisthokonta; Fungi; Dikarya; Ascomycota; saccharomyceta; Pezizomycotina; leotiomyceta; Eurotiomycetes; Eurotiomycetidae; Eurotiales; Aspergillaceae; Monascus; Monascus purpureus	0.498239	8080	4068950	0.338827	427095	24.1163	5836	918	505	328	226	132	63	31	22	19	4299	2785	1303	787	466	317	228	160	102	92	90
	From Literature following UniProt	Monascus ruber Tiegh. 1884	Monascus ruber		24.798	9650	49		JGI	17	44		Stated	(Pitt and Hocking 2022)					17	44	27	cellular organisms; Eukaryota; Opisthokonta; Fungi; Dikarya; Ascomycota; saccharomyceta; Pezizomycotina; leotiomyceta; Eurotiomycetes; Eurotiomycetidae; Eurotiales; Aspergillaceae; Monascus	0.529747	9650	4378892	0.317513	413799	20.0258	7329	926	529	366	203	140	76	31	28	22	4261	2789	1265	703	455	325	200	156	101	97	83
	From Uniprot	Monilinia fructicola (G. Winter) Honey 1928	Monilinia fructicola		44	12118	41		Uniprot	11	32		Model	(Derić et al. 2019)	0	33	9		0	33	27	cellular organisms; Eukaryota; Opisthokonta; Fungi; Dikarya; Ascomycota; saccharomyceta; Pezizomycotina; leotiomyceta; sordariomyceta; Leotiomycetes; Helotiales; Sclerotiniaceae; Monilinia	0.337436	12118	4949066	0.338538	546949	21.6237	8776	1261	745	470	306	222	152	97	48	41	5423	3553	1626	942	624	415	304	200	125	121	99
	Togashi database	Monilinia fructigena (Pers.) Honey 1936	monilinia fructigena		43.1	10502	42		Uniprot				Togashi	(Bebber et al. 2020)	0	35	19		0	35	35	cellular organisms; Eukaryota; Opisthokonta; Fungi; Dikarya; Ascomycota; saccharomyceta; Pezizomycotina; leotiomyceta; sordariomyceta; Leotiomycetes; Helotiales; Sclerotiniaceae; Monilinia	0.292456	10442	4201613	0.361914	433542	20.8755	7458	1142	633	428	286	176	130	78	62	49	4630	2993	1290	784	449	305	236	158	101	89	68
	From Uniprot	Monilinia laxa (Aderh. & Ruhland) Honey 1945	Monilinia laxa		42.8	11163	40		Uniprot	12	32		Model	(Derić et al. 2019)	0	33	11		0	33	26.5	cellular organisms; Eukaryota; Opisthokonta; Fungi; Dikarya; Ascomycota; saccharomyceta; Pezizomycotina; leotiomyceta; sordariomyceta; Leotiomycetes; Helotiales; Sclerotiniaceae; Monilinia	0.356557	11157	5086874	0.328002	542736	22.4766	8242	1100	700	430	261	191	116	64	28	25	5290	3519	1636	970	592	399	265	207	111	127	96
	From Literature	Moniliophthora roreri (Cif.) H.C. Evans, Stalpers, Samson & Benny 1978	Moniliophthora roreri		52.058	15415	46.55		Uniprot	15	33	18	Model	(Evans 2016)					15	33	18	cellular organisms; Eukaryota; Opisthokonta; Fungi; Dikarya; Basidiomycota; Agaricomycotina; Agaricomycetes; Agaricomycetidae; Agaricales; Marasmiineae; Marasmiaceae; Moniliophthora	0.452508	19789	7852216	0.3096	705494	17.3686	15317	1821	959	602	405	277	167	99	58	84	7297	4624	2142	1263	788	495	377	246	166	152	121
	From Literature	Morchella esculenta (L.) Pers. 1794	Morchella conica		50.3194	11593	47.05		Uniprot	5	32	27	Stated	(Gilbert 1960, Xu et al. 2008a)					5	32	27	cellular organisms; Eukaryota; Opisthokonta; Fungi; Dikarya; Ascomycota; saccharomyceta; Pezizomycotina; Pezizomycetes; Pezizales; Morchellaceae; Morchella; Morchella sect. Morchella	0.28272	11577	4742101	0.329843	535610	22.3718	8427	1215	670	462	306	204	123	76	39	55	5025	3353	1536	976	601	373	273	222	121	97	104
	From Literature	Morchella eximia Boud. 1910	Morchella eximia		47.575	11510	46		JGI	7	31	24	Model	(Sanz-Rocha et al. 2023)					7	31	24	cellular organisms; Eukaryota; Opisthokonta; Fungi; Dikarya; Ascomycota; saccharomyceta; Pezizomycotina; Pezizomycetes; Pezizales; Morchellaceae; Morchella; Morchella sect. Distantes	0.319582	11510	5068034	0.331337	582853	24.2462	8240	1249	734	494	317	211	115	71	43	36	5370	3723	1708	1041	635	403	314	209	143	133	112
	From Literature	Morchella importuna M. Kuo, O'Donnell & T.J. Volk 2012	Morchella importuna		48.508	11785.5	47.15		NCBI	5	30	25	Model	(Sanz-Rocha et al. 2023)					5	30	25	cellular organisms; Eukaryota; Opisthokonta; Fungi; Dikarya; Ascomycota; saccharomyceta; Pezizomycotina; Pezizomycetes; Pezizales; Morchellaceae; Morchella; Morchella sect. Distantes	0.315924	11642	5108286	0.351882	610784	25.2397	8114	1343	759	512	375	238	125	82	49	45	5642	3838	1772	1071	683	446	323	216	157	129	127
	From Literature	Mortierella alpina Peyronel 1913	Mortierella alpina		37.2756	11097.9	51.35		Uniprot	0	35	35	Stated	(Melo et al. 2014)					0	35	35	cellular organisms; Eukaryota; Opisthokonta; Fungi; Fungi incertae sedis; Mucoromycota; Mortierellomycotina; Mortierellomycetes; Mortierellales; Mortierellaceae; Mortierella	0.412468	10605	5124997	0.355132	656088	27.8648	7087	1322	806	559	304	218	128	85	48	48	6092	4307	2022	1252	769	512	363	238	189	180	119
	From Literature	Mortierella antarctica	Mortierella antarctica		35.455	10312	51.1		JGI	0	32	32	Model	(Ozimek et al. 2018)					0	32	32	cellular organisms; Eukaryota; Opisthokonta; Fungi; Fungi incertae sedis; Mucoromycota; Mortierellomycotina; Mortierellomycetes; Mortierellales; Mortierellaceae; Mortierella	0.463688	10312	5480014	0.353036	713033	29.5446	6916	1315	815	515	334	188	114	69	18	28	6565	4656	2175	1351	847	567	366	286	186	149	148
	From Literature	Mortierella verticillata	Mortierella verticillata		41.854	12569	48.88		JGI	-3	27	30	Model	(Ozimek et al. 2018)					-3	27	30	cellular organisms; Eukaryota; Opisthokonta; Fungi; Fungi incertae sedis; Mucoromycota; Mortierellomycotina; Mortierellomycetes; Mortierellales; Mortierellaceae; Podila	0.46738	12569	6520574	0.344161	829819	28.9083	8582	1443	988	615	383	253	151	82	35	37	7589	5301	2517	1551	980	615	437	299	211	175	151
	From Literature following UniProt	Mrakia aquatica (E.B.G. Jones & Slooff) Xin Zhan Liu, F.Y. Bai, M. Groenew. & Boekhout 2015	Mrakia aquatica		20.6		56.5			3	30		Stated	(Tapia-Vázquez et al. 2020)					3	30	27	cellular organisms; Eukaryota; Opisthokonta; Fungi; Dikarya; Basidiomycota; Agaricomycotina; Tremellomycetes; Cystofilobasidiales; Mrakiaceae; Mrakia
x	From Literature	Mrakia blollopsis Thomas-Hall 2010	Mrakia blollopsis		30.464	8907	53.71	(Tsuji et al. 2015)		4	15	11	Stated	(Thomas 2016)					4	15	11	cellular organisms; Eukaryota; Opisthokonta; Fungi; Dikarya; Basidiomycota; Agaricomycotina; Tremellomycetes; Cystofilobasidiales; Mrakiaceae; Mrakia
x	From Literature	Mrakia frigida (Fell, Statzell, I.L. Hunter & Phaff) Y. Yamada & Komag. 1987	Mrakia gelida	Candida frigida, mrakia frigida	34.9		55.7			-3	20	23	Stated	(Arthur and Watson 1976, Tsuji 2023)					-3	20	23	cellular organisms; Eukaryota; Opisthokonta; Fungi; Dikarya; Basidiomycota; Agaricomycotina; Tremellomycetes; Cystofilobasidiales; Mrakiaceae; Mrakia
	From Literature	Mrakia hoshinonis M. Tsuji, Y. Tanabe, W.F. Vincent & Mas. Uchida 2019	Mrakia hoshinonis		23.98		59.9	(Fujikawa et al. 2024)		-3	20	23	Stated	(Tsuji et al. 2019)					-3	20	23	cellular organisms; Eukaryota; Opisthokonta; Fungi; Dikarya; Basidiomycota; Agaricomycotina; Tremellomycetes; Cystofilobasidiales; Mrakiaceae; Mrakia
x	From Literature	Mrakia psychrophila M.X. Xin & P.J. Zhou 2007	Mrakia psychrophila		27.8	5994	53.8	(Su et al. 2016)		0	18	18	stated	(Xin and Zhou 2007)					0	18	18	cellular organisms; Eukaryota; Opisthokonta; Fungi; Dikarya; Basidiomycota; Agaricomycotina; Tremellomycetes; Cystofilobasidiales; Mrakiaceae; Mrakia
	From Literature following UniProt	Mucidula mucida (Schrad.) Pat. 1887	Oudemansiella mucida		61.732	18562	50		NCBI	10	30		Stated	(Jeon and Ka 2014)					10	30	20	cellular organisms; Eukaryota; Opisthokonta; Fungi; Dikarya; Basidiomycota; Agaricomycotina; Agaricomycetes; Agaricomycetidae; Agaricales; Marasmiineae; Physalacriaceae; Mucidula	0.340485	18561	7006275	0.281739	482154	13.4526	15256	1381	777	467	281	169	99	64	39	28	5422	3265	1445	842	507	410	254	182	115	99	84
	From Uniprot	Mucor circinelloides Tiegh. 1875	Mucor ambiguus	Mucor ambiguus	36.77	10508	39.5	(Chibucos et al. 2016)	Uniprot	7	37		Stated	(Álvarez et al. 2011, Xia et al. 2011)					7	37	30	cellular organisms; Eukaryota; Opisthokonta; Fungi; Fungi incertae sedis; Mucoromycota; Mucoromycotina; Mucoromycetes; Mucorales; Mucorineae; Mucoraceae; Mucor	0.435538	12143	5338243	0.306011	408755	16.8863	9448	1187	693	327	197	154	73	32	16	16	4732	3093	1298	716	438	273	183	128	97	66	62
	From Literature	Mucor endophyticus (R.Y. Zheng & H. Jiang) J. Pawlowska & Walther 2013	Rhizomucor endophyticus	mucor endophyticus	34.997	11445	34.53		JGI	5	36	31	Stated	(Mouchacca 1997)					5	36	31	cellular organisms; Eukaryota; Opisthokonta; Fungi; Fungi incertae sedis; Mucoromycota; Mucoromycotina; Mucoromycetes; Mucorales; Mucorineae; Mucoraceae; Mucor	0.466309	11445	5439804	0.312803	392415	16.8656	8961	1186	606	301	171	113	57	28	12	10	4797	3077	1234	698	387	243	168	139	87	61	58
	From Literature	Mucor lusitanicus Bruderl. 1916	Mucor lusitanicus		36.714	11729.5	42.17		Uniprot	7	36	29	Model	(Szebenyi et al. 2023)					7	36	29	cellular organisms; Eukaryota; Opisthokonta; Fungi; Fungi incertae sedis; Mucoromycota; Mucoromycotina; Mucoromycetes; Mucorales; Mucorineae; Mucoraceae; Mucor	0.361625	11584	4425569	0.280771	226522	10.4451	9750	848	428	238	145	84	38	22	13	18	3178	1877	781	432	240	152	86	50	50	35	20
	From Literature following UniProt	Mucor piriformis A. Fisch. 1892	Mucor piriformis		33.49	11449	37		JGI	0	26		Stated	(Pitt and Hocking 2022)					0	26	26	cellular organisms; Eukaryota; Opisthokonta; Fungi; Fungi incertae sedis; Mucoromycota; Mucoromycotina; Mucoromycetes; Mucorales; Mucorineae; Mucoraceae; Mucor	0.463677	11449	5176176	0.272896	237769	11.3341	9898	799	349	175	106	49	25	18	16	14	3313	1806	660	385	219	136	81	54	52	41	27
	From Uniprot	Mucor plumbeus Bonord. 1864	Mucor plumbeus		48.4	11690	31		Uniprot	7	34		Stated	(Álvarez et al. 2011)					7	34	27	cellular organisms; Eukaryota; Opisthokonta; Fungi; Fungi incertae sedis; Mucoromycota; Mucoromycotina; Mucoromycetes; Mucorales; Mucorineae; Mucoraceae; Mucor	0.335028	11657	5405125	0.302781	368346	15.6434	9319	1141	564	265	165	105	49	19	12	18	4499	2842	1143	667	383	264	169	127	61	46	53
	Togashi database	Mucor racemosus Fresen. 1850	mucor racemosus		46.924	11269	33.3		JGI				Togashi	(Bebber et al. 2020)	0	33	5		0	33	33	cellular organisms; Eukaryota; Opisthokonta; Fungi; Fungi incertae sedis; Mucoromycota; Mucoromycotina; Mucoromycetes; Mucorales; Mucorineae; Mucoraceae; Mucor	0.343825	11269	5377886	0.311732	408256	17.8114	8758	1157	619	309	179	122	62	28	12	23	4750	3049	1279	744	422	278	179	134	103	73	55
	Togashi database	Mycogone perniciosa (Magnus) Delacr. 1900	hypomyces perniciosus		44.006	11447	44.5						Togashi	(Bebber et al. 2020)	8	32	6		8	32	24	cellular organisms; Eukaryota; Opisthokonta; Fungi; Dikarya; Ascomycota; saccharomyceta; Pezizomycotina; leotiomyceta; sordariomyceta; Sordariomycetes; Hypocreomycetidae; Hypocreales; Hypocreaceae; Mycogone
	Togashi database	Mycosarcoma maydis Bref. 1912	ustilago maydis		19.7	6907	47		Uniprot				Togashi	(Bebber et al. 2020)	7.5	40	25		7.5	40	32.5	cellular organisms; Eukaryota; Opisthokonta; Fungi; Dikarya; Basidiomycota; Ustilaginomycotina; Ustilaginomycetes; Ustilaginales; Ustilaginaceae; Mycosarcoma	0.608892	6788	3998390	0.370511	499157	27.967	4491	1003	599	318	174	108	45	21	18	11	5717	3829	1616	918	543	330	215	179	111	85	83
	Togashi database	Mycosphaerella linicola Naumov 1926	mycosphaerella linicola	septoria linicola	39.6	13096	48		Uniprot				Togashi	(Bebber et al. 2020)	5	32	6		5	32	27	cellular organisms; Eukaryota; Opisthokonta; Fungi; Dikarya; Ascomycota; saccharomyceta; Pezizomycotina; leotiomyceta; dothideomyceta; Dothideomycetes; Dothideomycetidae; Mycosphaerellales; Mycosphaerellaceae; Septoria	0.44257	13096	5841930	0.349805	660115	23.8737	9490	1379	763	517	380	229	155	85	48	50	6095	4135	1785	1166	731	515	355	249	169	155	116
x	From Literature	Mycothermus thermophilus (Cooney & R. Emers.) X. Wei Wang, Houbraken & D.O. Natvig 2018	Mycothermus thermophilus	Scytalidium thermophilum	28.142	9352.5	58		NCBI	28	57	29	Stated	(Scarcella et al. 2021)					28	57	29	cellular organisms; Eukaryota; Opisthokonta; Fungi; Dikarya; Ascomycota; saccharomyceta; Pezizomycotina; leotiomyceta; sordariomyceta; Sordariomycetes; Sordariomycetidae; Sordariales; Chaetomiaceae; Mycothermus	0.512083	10952	4803682	0.385567	766611	33.8792	6667	1444	952	648	458	314	206	118	70	75	6180	4281	2025	1313	872	614	434	292	216	195	155
x	From Uniprot	Myriangium duriaei Mont. & Berk. 1845	Myriangium duriaei		25.7	10757	52		Uniprot	0	25		Stated	(Selbmann et al. 2013)					0	25	25	cellular organisms; Eukaryota; Opisthokonta; Fungi; Dikarya; Ascomycota; saccharomyceta; Pezizomycotina; leotiomyceta; dothideomyceta; Dothideomycetes; Dothideomycetidae; Myriangiales; Myriangiaceae; Myriangium	0.564763	10673	4838138	0.331913	483994	22.1622	7983	1018	583	380	264	182	119	65	43	36	4671	2926	1301	856	511	380	245	170	146	115	85
	From Literature	Nadsonia fulvescens (Nadson & Konok.) Syd. 1912	Nadsonia elongata	Nadsonia fulvescens var. elongata	13.749	5657	39.21		Uniprot	0	30	30	stated	(Van Uden 1985)					0	30	30	cellular organisms; Eukaryota; Opisthokonta; Fungi; Dikarya; Ascomycota; saccharomyceta; Saccharomycotina; Dipodascomycetes; Dipodascales; Dipodascales incertae sedis; Nadsonia	0.582398	5635	2669128	0.292656	155030	12.5876	4717	461	219	118	61	28	14	8	3	6	2132	1233	501	291	149	83	63	40	26	19	22
	From Literature	Naematelia aurantialba (Bandoni & M. Zang) Millanes & Wedin 2015	Tremella aurantialba	Naematelia aurantialba	20.998	5860	56.4	(Sun et al. 2022)		10	36	26	Model	(Sun et al. 2020)					10	36	26	cellular organisms; Eukaryota; Opisthokonta; Fungi; Dikarya; Basidiomycota; Agaricomycotina; Tremellomycetes; Tremellales; Naemateliaceae; Naematelia
	From Literature	Naganishia adeliensis (Scorzetti, I. Petrescu, Yarrow & Fell) Xin Zhan Liu, F.Y. Bai, M. Groenew. & Boekhout 2015	Cryptococcus adeliensis	Naganishia adeliensis	21.3357	7686	53.15		NCBI	5	30	25	Stated	(Robert et al. 2015)					5	30	25	cellular organisms; Eukaryota; Opisthokonta; Fungi; Dikarya; Basidiomycota; Agaricomycotina; Tremellomycetes; Filobasidiales; Filobasidiaceae; Naganishia	0.539606	7686	3837623	0.388441	532008	28.9559	4917	999	675	447	285	160	98	57	25	23	5222	3687	1698	943	669	424	326	196	141	110	76
	From Literature	Naganishia albida (Saito) Xin Zhan Liu, F.Y. Bai, M. Groenew. & Boekhout 2015	Naganishia albida	Cryptococcus albidus	20.2883	6607	54		NCBI	4	25	21	Stated	(Turchetti et al. 2020)					4	25	21	cellular organisms; Eukaryota; Opisthokonta; Fungi; Dikarya; Basidiomycota; Agaricomycotina; Tremellomycetes; Filobasidiales; Filobasidiaceae; Naganishia	0.557314	6828	3768991	0.381184	520972	31.2865	4370	910	601	369	253	148	82	46	27	22	4929	3504	1590	985	610	427	309	205	129	113	101
	From Literature	Naganishia antarctica (Vishniac & Kurtzman) Xin Zhan Liu, F.Y. Bai, M. Groenew. & Boekhout 2015	Cryptococcus antarcticus	Naganishia antarctica, Naganishia friedmannii	21.2182		52.4			-3	28	31	Stated	(Robert et al. 2015, Turchetti et al. 2022)					-3	28	31	cellular organisms; Eukaryota; Opisthokonta; Fungi; Dikarya; Basidiomycota; Agaricomycotina; Tremellomycetes; Filobasidiales; Filobasidiaceae; Naganishia
	From Literature	Naganishia friedmannii (Vishniac) Xin Zhan Liu, F.Y. Bai, M. Groenew. & Boekhout 2015	Naganishia friedmannii		23.8391	7205	50.9		NCBI	-3	25	28	Stated	(Tsuji 2023)					-3	25	28	cellular organisms; Eukaryota; Opisthokonta; Fungi; Dikarya; Basidiomycota; Agaricomycotina; Tremellomycetes; Filobasidiales; Filobasidiaceae; Naganishia	0.484959	7205	3853663	0.390568	549812	30.5278	4539	1003	651	417	267	168	85	41	17	17	5453	3902	1723	1079	632	399	286	190	135	106	114
	From Literature	Naganishia kalamii	Naganishia kalamii		27.86	7902	54	(Leo et al. 2023)		5	35	30	Stated	(Leo et al. 2023)					5	35	30	cellular organisms; Eukaryota; Opisthokonta; Fungi; Dikarya; Basidiomycota; Agaricomycotina; Tremellomycetes; Filobasidiales; Filobasidiaceae; Naganishia
	From Uniprot	Naganishia liquefaciens (Saito & M. Ota) Xin Zhan Liu, F.Y. Bai, M. Groenew. & Boekhout 2015	Naganishia liquefaciens		19.5	6883	53.5		Uniprot	3	37		Stated	(Tapia-Vázquez et al. 2020)					3	37	34	cellular organisms; Eukaryota; Opisthokonta; Fungi; Dikarya; Basidiomycota; Agaricomycotina; Tremellomycetes; Filobasidiales; Filobasidiaceae; Naganishia	0.57117	6879	3712605	0.377514	485714	28.8487	4514	902	589	371	221	137	72	33	21	19	4872	3433	1518	924	552	353	280	161	124	102	84
	From Literature	Naganishia vishniacii (Vishniac & Hempfling) Xin Zhan Liu, F.Y. Bai, M. Groenew. & Boekhout 2015	Cryptococcus vishniacii	Naganishia vishniacii	19.6791	6711	52.81		JGI	-1	21	22	Stated	(Vishniac and Hempfling 1979)					-1	21	22	cellular organisms; Eukaryota; Opisthokonta; Fungi; Dikarya; Basidiomycota; Agaricomycotina; Tremellomycetes; Filobasidiales; Filobasidiaceae; Naganishia	0.517868	6711	3397056	0.362286	387088	24.3123	4643	884	494	279	191	116	56	18	15	15	4310	2845	1242	744	426	307	183	134	89	64	70
	From Literature	Nakaseomyces glabratus (H.W. Anderson) Sugita & M. Takash. 2022	Torulopsis glabrata	Nakaseomyces glabratus, Candida glabrata	13.276	5256	38.6		Uniprot	5	40	35	Stated	(Travassos and Cury 1971)					5	40	35	cellular organisms; Eukaryota; Opisthokonta; Fungi; Dikarya; Ascomycota; saccharomyceta; Saccharomycotina; Saccharomycetes; Saccharomycetales; Saccharomycetaceae; Nakaseomyces	0.594773	5187	2632068	0.290841	165701	16.124	4277	434	232	114	52	46	17	11	2	2	1931	1153	513	271	130	117	70	48	30	27	26
	Togashi database	Nakataea oryzae (Catt.) J. Luo & N. Zhang 2013	nakataea oryzae		34.9	12077	59	(Zhang et al. 2018b)					Togashi	(Bebber et al. 2020)	13	33.75	6		13	33.75	20.75	cellular organisms; Eukaryota; Opisthokonta; Fungi; Dikarya; Ascomycota; saccharomyceta; Pezizomycotina; leotiomyceta; sordariomyceta; Sordariomycetes; Sordariomycetidae; Magnaporthales; Magnaporthaceae; Nakataea
	Togashi database	Neoantrodia serialis (Fr.) Audet 2017	neoantrodia serialis	Antrodia serialis, Fomitopsis serialis	66.694	17406	56		NCBI				Togashi	(Bebber et al. 2020)	4	35	10		4	35	31	cellular organisms; Eukaryota; Opisthokonta; Fungi; Dikarya; Basidiomycota; Agaricomycotina; Agaricomycetes; Agaricomycetes incertae sedis; Polyporales; Fomitopsidaceae; Fomitopsis	0.312773	17406	6953356	0.332635	752155	21.216	12766	1714	1000	710	501	288	173	120	67	67	7071	4697	2133	1362	877	590	440	297	202	168	168
	From Literature following UniProt	Neocosmospora metavorans	Neocosmospora metavorans,	Fusarium metavorans Al-Hatmi	46.9	15626	52	(Brandt et al. 2021)		19	37		Model	(Jiang et al. 2022)					19	37	18	cellular organisms; Eukaryota; Opisthokonta; Fungi; Dikarya; Ascomycota; saccharomyceta; Pezizomycotina; leotiomyceta; sordariomyceta; Sordariomycetes; Hypocreomycetidae; Hypocreales; Nectriaceae; Fusarium; Fusarium solani species complex
	From Uniprot	Neofusicoccum parvum (Pennycook & Samuels) Crous, Slippers & A.J.L. Phillips 2006	Botryosphaeria parva	Neofusicoccum parvum	43	12679	56.75	(Garcia et al. 2021)	Uniprot	4	35		Stated	(Carro-Huerga et al. 2021)					4	35	31	cellular organisms; Eukaryota; Opisthokonta; Fungi; Dikarya; Ascomycota; saccharomyceta; Pezizomycotina; leotiomyceta; dothideomyceta; Dothideomycetes; Dothideomycetes incertae sedis; Botryosphaeriales; Botryosphaeriaceae; Neofusicoccum	0.307305	10365	4404707	0.323973	367838	19.3741	7973	934	495	355	198	159	106	64	39	42	3569	2320	1021	618	423	278	214	134	99	80	80
	Togashi database	Neofusicoccum ribis (Slippers, Crous & M.J. Wingf.) Crous, Slippers & A.J.L. Phillips 2006	neofusicoccum ribis		43.2	12270	56.5		NCBI				Togashi	(Bebber et al. 2020)	10	35	12		10	35	25	cellular organisms; Eukaryota; Opisthokonta; Fungi; Dikarya; Ascomycota; saccharomyceta; Pezizomycotina; leotiomyceta; dothideomyceta; Dothideomycetes; Dothideomycetes incertae sedis; Botryosphaeriales; Botryosphaeriaceae; Neofusicoccum	0.415301	12143	5980333	0.331702	619928	24.7312	8981	1191	696	475	303	213	143	62	46	33	5392	3644	1652	1049	666	468	318	233	175	158	154
	From Literature	Neolentinus lepideus (Fr.) Redhead & Ginns 1985	Lentinus lepideus	Neolentinus lepideus, eolentinus lepideus	35.64	13164	50.8		Uniprot	3	40	37	Stated	(Schmidt 2006)	9	40	8		3	40	34	cellular organisms; Eukaryota; Opisthokonta; Fungi; Dikarya; Basidiomycota; Agaricomycotina; Agaricomycetes; Agaricomycetes incertae sedis; Gloeophyllales; Gloeophyllaceae; Neolentinus	0.433795	13106	5153485	0.308519	468087	16.438	10227	1151	670	404	250	154	124	60	32	34	4971	3310	1461	828	561	338	262	174	122	89	59
	From Literature following UniProt	Neonectria ditissima (Tul. & C. Tul.) Samuels & Rossman 2006	nectria ditissima		45.719	12685	52		Uniprot	2	32		Stated	(Desprez-Loustau et al. 2010)	5	37.5	5		2	37.5	31.25	cellular organisms; Eukaryota; Opisthokonta; Fungi; Dikarya; Ascomycota; saccharomyceta; Pezizomycotina; leotiomyceta; sordariomyceta; Sordariomycetes; Hypocreomycetidae; Hypocreales; Nectriaceae; Neonectria	0.430584	12683	6561957	0.328522	659638	25.3246	9377	1307	727	451	331	221	123	74	32	40	6012	3917	1829	1117	704	499	368	250	176	115	117
	From Literature	Neosartorya clavata (Desm.) Pitt & A.D. Hocking 2022	Aspergillus clavatus		27.6561	9121	49.35		Uniprot	1	42	41	Model	(Lovett and Thompson 1978)	8	41	3		1	42	37	cellular organisms; Eukaryota; Opisthokonta; Fungi; Dikarya; Ascomycota; saccharomyceta; Pezizomycotina; leotiomyceta; Eurotiomycetes; Eurotiomycetidae; Eurotiales; Aspergillaceae; Aspergillus; Aspergillus subgen. Fumigati	0.488972	9140	4507684	0.331773	453837	23.3513	6749	924	546	354	249	143	75	46	26	28	4367	2876	1330	808	512	344	249	164	117	98	69
x	From Literature	Neurospora crassa Shear & B.O. Dodge 1927	Neurospora crassa		40.0483	11035.2	48.9		Uniprot	2	44	42	Graph	(Ryan et al. 1943)					2	44	42	cellular organisms; Eukaryota; Opisthokonta; Fungi; Dikarya; Ascomycota; saccharomyceta; Pezizomycotina; leotiomyceta; sordariomyceta; Sordariomycetes; Sordariomycetidae; Sordariales; Sordariaceae; Neurospora	0.371701	9759	4961998	0.386308	760276	35.1252	6053	1304	864	549	402	241	161	92	46	47	6512	4379	2136	1361	870	532	421	282	203	172	154
	From Uniprot	Neurospora tetrasperma Shear & B.O. Dodge 1927	Neurospora tetrasperma		39.1	10379	49.5		Uniprot	15	45		Model	(Viswanath-Reddy and Turian 1975)					15	45	30	cellular organisms; Eukaryota; Opisthokonta; Fungi; Dikarya; Ascomycota; saccharomyceta; Pezizomycotina; leotiomyceta; sordariomyceta; Sordariomycetes; Sordariomycetidae; Sordariales; Sordariaceae; Neurospora	0.379912	11177	4951514	0.374484	733392	29.7209	7291	1364	894	573	413	278	152	96	48	68	6390	4320	2086	1315	826	539	381	306	196	157	164
	From Literature following UniProt	Nigrograna mackinnonii (Borelli) Gruyter, Verkley & Crous 2012	Biatriospora mackinnonii	Nigrograna mackinnonii	51.7		48			10	37		Graph	(Ahmed et al. 2014)					10	37	27	cellular organisms; Eukaryota; Opisthokonta; Fungi; Dikarya; Ascomycota; saccharomyceta; Pezizomycotina; leotiomyceta; dothideomyceta; Dothideomycetes; Pleosporomycetidae; Pleosporales; Nigrogranaceae; Nigrograna
	Togashi database	Nigrospora oryzae (Berk. & Broome) Petch 1924	nigrospora oryzae	Khuskia oryzae	46.052	13375	58		JGI				Togashi	(Bebber et al. 2020)	9	47	25		9	47	38	cellular organisms; Eukaryota; Opisthokonta; Fungi; Dikarya; Ascomycota; saccharomyceta; Pezizomycotina; leotiomyceta; sordariomyceta; Sordariomycetes; Xylariomycetidae; Xylariales; Apiosporaceae; Nigrospora	0.36471	13375	5598536	0.356964	639492	24.2959	9325	1556	906	561	374	239	177	114	71	52	6046	3950	1736	1099	672	463	324	250	146	125	126
	From Literature	Obba rivulosa (Berk. & M.A. Curtis) Miettinen & Rajchenb. 2012	poria rivulosa	Obba rivulosa	34.037	13206	53.37		Uniprot	12	40	28	Model	(Nakasone 1981)					12	40	28	cellular organisms; Eukaryota; Opisthokonta; Fungi; Dikarya; Basidiomycota; Agaricomycotina; Agaricomycetes; Agaricomycetes incertae sedis; Polyporales; Gelatoporiaceae; Obba	0.471387	13191	5348204	0.311531	513478	18.4833	10110	1232	680	424	300	195	109	70	34	37	5336	3435	1513	866	601	430	284	170	133	87	82
	From Literature	Oculimacula yallundae (Wallwork & Spooner) Crous & W. Gams 2003	Pseudocercosporella herpotrichoides	Tapesia yallundae , Oculimacula yallundae	48.661	16587	45.5		NCBI	4	30	26	Stated	(Vilich-Meller 1992)	-2.5	30	4		-2.5	30	29.25	cellular organisms; Eukaryota; Opisthokonta; Fungi; Dikarya; Ascomycota; saccharomyceta; Pezizomycotina; leotiomyceta; sordariomyceta; Leotiomycetes; Helotiales; Ploettnerulaceae; Oculimacula	0.460628	16562	7471540	0.316533	687728	19.6685	12788	1480	872	563	362	215	128	77	37	40	6801	4431	2040	1164	781	518	357	223	170	140	139
	From Literature	Ogataea pilisensis (G. Péter, Tornai-Leh., Fülöp & Dlauchy) Kurtzman & Robnett 2010	Ogataea pilisensis		14.1669		36.5			0	35	35	Stated	(Robert et al. 2015)					0	35	35	cellular organisms; Eukaryota; Opisthokonta; Fungi; Dikarya; Ascomycota; saccharomyceta; Saccharomycotina; Pichiomycetes; Pichiales; Pichiaceae; Ogataea
	From Literature	Ogataea polymorpha (Morais & M.H. Maia) Y. Yamada, K. Maeda & Mikata 1994	Hansenula polymorpha	Ogataea polymorpha	8.874	5251	47.7		Uniprot	9	52	43	Model	(Lehnen et al. 2019)			https://bmcmicrobiol.biomedcentral.com/articles/10.1186/s12866-019-1453-3		9	52	43	cellular organisms; Eukaryota; Opisthokonta; Fungi; Dikarya; Ascomycota; saccharomyceta; Saccharomycotina; Pichiomycetes; Pichiales; Pichiaceae; Ogataea	0.970145	6801	2869688	0.266302	123087	9.57095	5907	460	208	92	54	31	12	15	9	13	1776	956	419	212	116	70	54	44	25	17	7
	From Uniprot	Oidiodendron majus G.L. Barron 1962	Oidiodendron maius		46.4	16776	47		Uniprot	10	35		Model	(Kiladze and Bitsadze 2024)					10	35	25	cellular organisms; Eukaryota; Opisthokonta; Fungi; Dikarya; Ascomycota; saccharomyceta; Pezizomycotina; leotiomyceta; sordariomyceta; Leotiomycetes; Leotiomycetes incertae sedis; Myxotrichaceae; Oidiodendron	0.462492	16696	7153217	0.280437	433433	12.6693	14053	1119	593	369	235	138	86	54	26	23	4834	2985	1342	779	437	347	219	140	106	81	64
	From Literature	Ophiocordyceps sinensis (Berk.) G.H. Sung, J.M. Sung, Hywel-Jones & Spatafora 2007	Ophiocordyceps sinensis		110.881	9961	44.8		Uniprot	4	25	21	Model	(Dong and Yao 2011)					4	25	21	cellular organisms; Eukaryota; Opisthokonta; Fungi; Dikarya; Ascomycota; saccharomyceta; Pezizomycotina; leotiomyceta; sordariomyceta; Sordariomycetes; Hypocreomycetidae; Hypocreales; Ophiocordycipitaceae; Ophiocordyceps	0.11507	8866	4253013	0.36609	525855	29.197	5909	1100	684	462	311	180	112	55	26	27	4842	3208	1466	891	540	363	269	201	154	115	102
	From Literature	Ophiognomonia clavigignenti-juglandacearum (V.M.G. Nair, Kostichka & J.E. Kuntz) Broders & G.J. Boland 2011	Ophiognomonia clavigignenti-juglandacearum		49.6476	11247	50.35	(Wu et al. 2020)		4	32	28	Stated	(Moore and Ostry 2015)					4	32	28	cellular organisms; Eukaryota; Opisthokonta; Fungi; Dikarya; Ascomycota; saccharomyceta; Pezizomycotina; leotiomyceta; sordariomyceta; Sordariomycetes; Sordariomycetidae; Diaporthales; Gnomoniaceae; Ophiognomonia
	Togashi database	Ophiosphaerella herpotricha (Fr.) J. Walker 1980	ophiosphaerella herpotricha		54.6		42			4	35		Togashi	(Bebber et al. 2020)			6		4	35	31	cellular organisms; Eukaryota; Opisthokonta; Fungi; Dikarya; Ascomycota; saccharomyceta; Pezizomycotina; leotiomyceta; dothideomyceta; Dothideomycetes; Pleosporomycetidae; Pleosporales; Pleosporineae; Phaeosphaeriaceae; Ophiosphaerella
	From Literature	Ophiostoma ulmi (Buisman) Nannf. 1934	Ophiostoma ulmi		31.784	8640	50.3			6	31	25	Model	(Domir et al. 1991)	7	38	10		6	38	28	cellular organisms; Eukaryota; Opisthokonta; Fungi; Dikarya; Ascomycota; saccharomyceta; Pezizomycotina; leotiomyceta; sordariomyceta; Sordariomycetes; Sordariomycetidae; Ophiostomatales; Ophiostomataceae; Ophiostoma
	From Literature	Pachysolen tannophilus Boidin & Adzet 1958	Pachysolen tannophilus		12.597	5675	30.05		Uniprot	11	39	28	Model	(Sánchez et al. 2004)					11	39	28	cellular organisms; Eukaryota; Opisthokonta; Fungi; Dikarya; Ascomycota; saccharomyceta; Saccharomycotina; Pichiomycetes; Alaninales; Pachysolenaceae; Pachysolen	0.64476	5643	2707348	0.271675	167903	14.6213	4672	486	203	127	76	45	16	6	5	7	2047	1246	536	303	203	102	89	46	33	29	17
	From Literature following UniProt	Paecilomyces fulvus Stolk & Samson 1971	Byssochlamys fulva	Paecilomyces fulvus	31.5		45.5			10	45		Stated	(Mouchacca 2007)					10	45	35	cellular organisms; Eukaryota; Opisthokonta; Fungi; Dikarya; Ascomycota; saccharomyceta; Pezizomycotina; leotiomyceta; Eurotiomycetes; Eurotiomycetidae; Eurotiales; Thermoascaceae; Paecilomyces
	From Literature following UniProt	Paecilomyces niveus Stolk & Samson 1971	Byssochlamys nivea	Paecilomyces niveus, Byssochlamys spectabilis	36		47			10	40		Stated	(Mouchacca 2007)					10	40	30	cellular organisms; Eukaryota; Opisthokonta; Fungi; Dikarya; Ascomycota; saccharomyceta; Pezizomycotina; leotiomyceta; Eurotiomycetes; Eurotiomycetidae; Eurotiales; Thermoascaceae; Paecilomyces
	From Literature	Paecilomyces variotii Bainier 1907	Paecilomyces variotii	Byssochlamys spectabilis	31.235	9250	45.87		Uniprot	8	47	39	Model	(Raaman et al. 2010)			https://www.scielo.br/j/bjm/a/KP6N3FdpK3ytNSwHvQqDr3F/?lang=en#		8	47	39	cellular organisms; Eukaryota; Opisthokonta; Fungi; Dikarya; Ascomycota; saccharomyceta; Pezizomycotina; leotiomyceta; Eurotiomycetes; Eurotiomycetidae; Eurotiales; Thermoascaceae; Paecilomyces	0.436725	9264	4547040	0.333925	487722	24.9821	6738	984	565	370	253	160	90	49	32	23	4544	3045	1372	858	542	394	272	168	141	120	93
	From Literature following UniProt	Papiliotrema laurentii (Kuff.) Xin Zhan Liu, F.Y. Bai, M. Groenew. & Boekhout 2015	papiliotrema laurentii		19.51	7537	56		NCBI	5	37		Stated	(Kreusch 2022)					5	37	32	cellular organisms; Eukaryota; Opisthokonta; Fungi; Dikarya; Basidiomycota; Agaricomycotina; Tremellomycetes; Tremellales; Rhynchogastremaceae; Papiliotrema	0.586073	7537	3811428	0.373234	514363	31.2827	4850	1023	629	405	252	172	102	58	26	20	4639	3259	1485	994	577	411	274	197	147	112	92
	From Literature	Parastagonospora nodorum (Berk.) Quaedvl., Verkley & Crous 2013	Parastagonospora nodorum	Stagonospora nodorum,	37.213	12380	50.3		NCBI	5	35	30	Stated	(Mehra et al. 2018)	4	32	4		4	35	29	cellular organisms; Eukaryota; Opisthokonta; Fungi; Dikarya; Ascomycota; saccharomyceta; Pezizomycotina; leotiomyceta; dothideomyceta; Dothideomycetes; Pleosporomycetidae; Pleosporales; Pleosporineae; Phaeosphaeriaceae; Parastagonospora	0.489867	16002	6076471	0.339391	584889	18.3312	12008	1569	889	541	370	232	143	96	70	84	5909	3761	1695	1009	626	438	333	199	163	116	101
	From Literature	Paxillus involutus (Batsch) Fr. 1838	Paxillus involutus		58.301	17968	50		Uniprot	2	28	26	Graph	(Pugh and MacDonald 1980)			https://www.proquest.com/docview/2021101089?pq-origsite=gscholar&fromopenview=true&sourcetype=Dissertations%20&%20Theses		2	28	26	cellular organisms; Eukaryota; Opisthokonta; Fungi; Dikarya; Basidiomycota; Agaricomycotina; Agaricomycetes; Agaricomycetidae; Boletales; Paxilineae; Paxillaceae; Paxillus	0.190842	11649	3708763	0.31825	372251	18.6181	9077	877	512	312	255	157	99	99	93	168	3305	2159	974	591	370	245	180	117	93	75	69
	From Uniprot	Penicillium angulare S.W. Peterson, E.M. Bayer & Wicklow 2004	Penicillium angulare		37.8	13390	45.5		Uniprot	10	35		Stated	(Peterson et al. 2004)					10	35	25	cellular organisms; Eukaryota; Opisthokonta; Fungi; Dikarya; Ascomycota; saccharomyceta; Pezizomycotina; leotiomyceta; Eurotiomycetes; Eurotiomycetidae; Eurotiales; Aspergillaceae; Penicillium	0.509137	13712	6415122	0.310014	566767	20.5497	10732	1116	646	424	280	223	127	73	44	47	5064	3360	1603	970	582	446	300	232	141	111	102
	From Literature	Penicillium antarcticum A.D. Hocking & C.F. McRae 1999	Penicillium antarcticum		31.0975	11562	48.8		Uniprot	-3	30	33	Model	(McRae et al. 1999)					-3	30	33	cellular organisms; Eukaryota; Opisthokonta; Fungi; Dikarya; Ascomycota; saccharomyceta; Pezizomycotina; leotiomyceta; Eurotiomycetes; Eurotiomycetidae; Eurotiales; Aspergillaceae; Penicillium	0.515066	11372	5339084	0.325337	518894	22.0122	8605	1043	614	399	267	182	112	72	36	42	4816	3190	1420	913	559	383	280	192	153	106	106
	From Literature	Penicillium aurantiogriseum Dierckx 1901	Penicillium aurantiogriseum	Penicillium polonicum	32.376	10694	47.5		Uniprot	-5	30	35	Stated	(Saccomori et al. 2015, Pitt and Hocking 2022)					-5	30	35	cellular organisms; Eukaryota; Opisthokonta; Fungi; Dikarya; Ascomycota; saccharomyceta; Pezizomycotina; leotiomyceta; Eurotiomycetes; Eurotiomycetidae; Eurotiales; Aspergillaceae; Penicillium	0.505721	11550	5457739	0.315003	494515	20.6204	8959	1003	559	369	257	179	96	57	36	35	4650	3048	1390	849	537	357	290	176	116	103	98
	From Literature	Penicillium brevicompactum Dierckx 1901	Penicillium brevicompactum		31.897	11939.5	49.3		Uniprot	-2	30	32	Stated	(Pitt and Hocking 2022)					-2	30	32	cellular organisms; Eukaryota; Opisthokonta; Fungi; Dikarya; Ascomycota; saccharomyceta; Pezizomycotina; leotiomyceta; Eurotiomycetes; Eurotiomycetidae; Eurotiales; Aspergillaceae; Penicillium	0.536384	12015	5703011	0.324787	548024	22.499	9070	1080	660	443	283	197	117	73	53	39	4979	3239	1549	911	618	403	289	197	134	104	109
	From Uniprot	Penicillium capsulatum Raper & Fennell 1948	Penicillium capsulatum		27.7	10633	51.5		Uniprot	15	35		Graph	(Kotun 2017)					15	35	20	cellular organisms; Eukaryota; Opisthokonta; Fungi; Dikarya; Ascomycota; saccharomyceta; Pezizomycotina; leotiomyceta; Eurotiomycetes; Eurotiomycetidae; Eurotiales; Aspergillaceae; Penicillium	0.538286	10686	4970178	0.338761	543395	24.8536	7822	1043	622	429	292	200	133	64	36	45	4876	3151	1525	917	594	395	283	212	114	127	124
	From Literature	Penicillium chrysogenum Thom 1910	Penicillium chrysogenum		31.7825	12533.5	49		NCBI	4	32	28	Model	(Miles and Trinci 1983)	1	37.5	3		1	37.5	32.25	cellular organisms; Eukaryota; Opisthokonta; Fungi; Dikarya; Ascomycota; saccharomyceta; Pezizomycotina; leotiomyceta; Eurotiomycetes; Eurotiomycetidae; Eurotiales; Aspergillaceae; Penicillium; Penicillium chrysogenum species complex	0.513625	11980	5441425	0.329011	544943	22.209	8988	1105	634	473	281	200	117	82	42	58	4968	3384	1502	954	601	388	321	184	146	130	101
	From Literature following UniProt	Penicillium citreonigrum Dierckx 1901	Penicillium citreonigrum		34.507	12602	51.12		JGI	2.5	37.5		Stated	(Pitt and Hocking 2022)					2.5	37.5	35	cellular organisms; Eukaryota; Opisthokonta; Fungi; Dikarya; Ascomycota; saccharomyceta; Pezizomycotina; leotiomyceta; Eurotiomycetes; Eurotiomycetidae; Eurotiales; Aspergillaceae; Penicillium	0.514337	12602	5916074	0.312712	532554	20.7376	9778	1091	625	404	281	176	122	59	28	38	4989	3250	1506	890	581	379	306	222	136	108	118
	From Literature	Penicillium citrinum Thom 1910	Penicillium citrinum		33.647	11593	26.8		Uniprot	5	42	37	Stated	(Famurewa and Olutiola 1991, Pitt and Hocking 2022)			https://link.springer.com/article/10.1007/s00792-019-01146-z		5	42	37	cellular organisms; Eukaryota; Opisthokonta; Fungi; Dikarya; Ascomycota; saccharomyceta; Pezizomycotina; leotiomyceta; Eurotiomycetes; Eurotiomycetidae; Eurotiales; Aspergillaceae; Penicillium	0.477077	11663	5350731	0.32517	531971	22.4288	8822	1032	609	409	295	203	126	79	47	41	4638	3186	1365	919	572	362	315	213	145	116	133
	From Literature	Penicillium commune Thom 1910	Penicillium commune		32.9135	11704.5	47.98		JGI	7	27	20	Model	(Kostadinova et al. 2017)	7	36	6		7	36	24.5	cellular organisms; Eukaryota; Opisthokonta; Fungi; Dikarya; Ascomycota; saccharomyceta; Pezizomycotina; leotiomyceta; Eurotiomycetes; Eurotiomycetidae; Eurotiales; Aspergillaceae; Penicillium	0.527583	11761	5788198	0.311944	538994	22.0514	9063	1001	617	416	260	165	103	66	34	36	4760	3333	1504	954	575	416	280	202	130	117	105
	From Literature	Penicillium decumbens Thom 1910	Penicillium decumbens		23.941	7149	50.25		Uniprot	10	40	30	Stated	(Polizzi et al. 2011)					10	40	30	cellular organisms; Eukaryota; Opisthokonta; Fungi; Dikarya; Ascomycota; saccharomyceta; Pezizomycotina; leotiomyceta; Eurotiomycetes; Eurotiomycetidae; Eurotiales; Aspergillaceae; Penicillium	0.446996	7144	3567178	0.347116	411412	27.1032	5040	799	471	300	195	149	84	42	23	41	3768	2462	1194	701	451	274	216	158	98	97	76
	From Literature	Penicillium digitatum (Pers.) Sacc. 1881	Penicillium digitatum		25.42	9067	48.9		Uniprot	10	30	20	Model	(Plaza et al. 2003)	0	35	19		0	35	27.5	cellular organisms; Eukaryota; Opisthokonta; Fungi; Dikarya; Ascomycota; saccharomyceta; Pezizomycotina; leotiomyceta; Eurotiomycetes; Eurotiomycetidae; Eurotiales; Aspergillaceae; Penicillium	0.495904	9101	4201956	0.332246	424497	21.8858	6717	938	571	334	220	136	75	46	33	31	4312	2790	1288	758	502	320	221	148	115	75	75
	From Literature	Penicillium expansum Link 1809	Penicillium expansum	penicillium glaucum	32.258	11415	47.75		Uniprot	-4	35	39	Stated	(Baert et al. 2007)	1.5	43	13		-4	43	40.25	cellular organisms; Eukaryota; Opisthokonta; Fungi; Dikarya; Ascomycota; saccharomyceta; Pezizomycotina; leotiomyceta; Eurotiomycetes; Eurotiomycetidae; Eurotiales; Aspergillaceae; Penicillium	0.516998	11060	5559105	0.31642	505793	21.7184	8515	940	595	392	228	172	101	56	35	26	4775	3230	1419	878	604	360	253	184	121	92	103
	From Literature	Penicillium glabrum (Wehmer) Westling 1911	Penicillium glabrum		33.163	12328	48.35		JGI	0	30	30	Stated	(Pitt and Hocking 2022)					0	30	30	cellular organisms; Eukaryota; Opisthokonta; Fungi; Dikarya; Ascomycota; saccharomyceta; Pezizomycotina; leotiomyceta; Eurotiomycetes; Eurotiomycetidae; Eurotiales; Aspergillaceae; Penicillium	0.520591	12328	5754791	0.302135	483111	19.0644	9800	964	542	386	255	159	89	69	32	32	4584	3018	1343	795	554	328	268	189	135	117	86
	From Literature	Penicillium italicum Wehmer 1894	Penicillium italicum		30.164	9996	47.2		Uniprot	-3	31	34	Stated	(Plaza et al. 2003)	0	32.5	19		-3	32.5	33.25	cellular organisms; Eukaryota; Opisthokonta; Fungi; Dikarya; Ascomycota; saccharomyceta; Pezizomycotina; leotiomyceta; Eurotiomycetes; Eurotiomycetidae; Eurotiales; Aspergillaceae; Penicillium	0.473171	9993	4757581	0.328985	489053	23.1387	7422	963	563	408	242	165	106	52	32	40	4607	3089	1350	837	522	366	269	192	126	96	111
	From Uniprot	Penicillium olsonii Bainier & Sartory 1912	Penicillium olsonii		29.4	9896	50		Uniprot	4	32		Stated	(Perrone et al. 2015)					4	32	28	cellular organisms; Eukaryota; Opisthokonta; Fungi; Dikarya; Ascomycota; saccharomyceta; Pezizomycotina; leotiomyceta; Eurotiomycetes; Eurotiomycetidae; Eurotiales; Aspergillaceae; Penicillium	0.505659	9525	4955456	0.319355	497347	25.0535	7190	859	501	383	230	169	88	54	31	20	4321	2929	1302	801	529	375	297	179	125	123	111
	From Literature	Penicillium oxalicum Currie & Thom 1915	Penicillium oxalicum		30.177	9979	50.6336		Uniprot	4	36	32	Model	(Pascual et al. 1997)					4	36	32	cellular organisms; Eukaryota; Opisthokonta; Fungi; Dikarya; Ascomycota; saccharomyceta; Pezizomycotina; leotiomyceta; Eurotiomycetes; Eurotiomycetidae; Eurotiales; Aspergillaceae; Penicillium	0.452527	9977	4551969	0.34697	492825	23.6352	7181	1069	590	412	292	180	105	57	41	50	4711	3097	1342	877	576	366	243	185	130	109	94
	From Literature	Penicillium polonicum K.W. Zaleski 1927	Penicillium polonicum		32.377	10694	47.4379		Uniprot	10	28	18	Stated	(Polizzi et al. 2012)					10	28	18	cellular organisms; Eukaryota; Opisthokonta; Fungi; Dikarya; Ascomycota; saccharomyceta; Pezizomycotina; leotiomyceta; Eurotiomycetes; Eurotiomycetidae; Eurotiales; Aspergillaceae; Penicillium	0.488163	10627	5268415	0.321816	506710	23.1355	8043	937	591	394	259	161	101	68	31	42	4525	3116	1424	866	551	393	292	185	102	103	94
	From Literature following UniProt	Penicillium roqueforti Thom 1906	Penicillium roqueforti		29.362	11333.3	48.5		NCBI	3	34		Model	(Nguyen Van Long et al. 2021)					3	34	31	cellular organisms; Eukaryota; Opisthokonta; Fungi; Dikarya; Ascomycota; saccharomyceta; Pezizomycotina; leotiomyceta; Eurotiomycetes; Eurotiomycetidae; Eurotiales; Aspergillaceae; Penicillium	0.486176	9762	4758365	0.327074	477576	23.3411	7248	955	584	370	255	149	85	59	27	30	4602	2941	1329	853	499	365	242	173	127	96	105
	From Literature	Penicillium rubens Biourge 1923	Penicillium rubens		31.009	11636	49		Uniprot	5	30	25	Stated	(Segers 2017)					5	30	25	cellular organisms; Eukaryota; Opisthokonta; Fungi; Dikarya; Ascomycota; saccharomyceta; Pezizomycotina; leotiomyceta; Eurotiomycetes; Eurotiomycetidae; Eurotiales; Aspergillaceae; Penicillium; Penicillium chrysogenum species complex	0.552773	12788	5713644	0.3204	541287	20.8277	9825	1166	653	433	277	186	110	69	36	33	5118	3294	1463	925	633	369	310	201	154	120	103
	From Uniprot	Penicillium salamii G. Perrone, Frisvad, Samson & Houbraken 2014	Penicillium salamii		31.3	10803	49		Uniprot	4	29		Stated	(Perrone et al. 2015)					4	29	25	cellular organisms; Eukaryota; Opisthokonta; Fungi; Dikarya; Ascomycota; saccharomyceta; Pezizomycotina; leotiomyceta; Eurotiomycetes; Eurotiomycetidae; Eurotiales; Aspergillaceae; Penicillium	0.501569	10048	5233040	0.308899	487002	22.9384	7724	867	524	387	239	145	78	55	18	11	4274	2930	1329	817	524	361	283	185	125	98	108
	From Literature	Penicillium solitum Westling 1911	Penicillium patulum	Penicillium griseofulvum	29.14	9630	47.4		Uniprot	2	16	14	Model	(Lovett and Thompson 1978)					2	16	14	cellular organisms; Eukaryota; Opisthokonta; Fungi; Dikarya; Ascomycota; saccharomyceta; Pezizomycotina; leotiomyceta; Eurotiomycetes; Eurotiomycetidae; Eurotiales; Aspergillaceae; Penicillium	0.51574	9628	5009552	0.327118	491253	23.915	7212	899	548	365	239	162	91	63	22	27	4463	3047	1395	836	577	373	248	180	134	88	106
	From Literature	Penicillium verrucosum Dierckx 1901	Penicillium verrucosum		30.2906	11559	47.65		NCBI	10	36	26	Model	(Ito et al. 2001)					10	36	26	cellular organisms; Eukaryota; Opisthokonta; Fungi; Dikarya; Ascomycota; saccharomyceta; Pezizomycotina; leotiomyceta; Eurotiomycetes; Eurotiomycetidae; Eurotiales; Aspergillaceae; Penicillium	0.526227	11559	5313241	0.326172	526107	22.2817	8714	1047	618	429	288	191	114	79	36	43	4825	3206	1458	967	577	395	288	186	142	103	90
	Oomycete search	Peronophythora megakarya Brasier & M.J. Griffin ex Thines 2023	Phytophthora megakarya		101.5	40763	49		NCBI	10	30	16	Graph						10	30	20	cellular organisms; Eukaryota; Sar; Stramenopiles; Oomycota; Peronosporales; Peronosporaceae; Phytophthora	0.324463	34804	10977680	0.293261	608205	10.4277	29165	2717	1348	719	363	208	115	68	33	68	7954	4662	2016	1056	620	399	319	196	122	127	75
	Oomycete search	Peronophythora palmivora (E.J. Butler) Thines 2023	Phytophthora palmivora		107.8	28185	49		NCBI	10	34	20	Graph						10	34	24	cellular organisms; Eukaryota; Sar; Stramenopiles; Oomycota; Peronosporales; Peronosporaceae; Phytophthora	0.229526	24674	8247626	0.307105	510602	12.6959	20258	1924	993	586	343	205	107	84	67	107	5956	3535	1516	825	554	376	233	182	118	93	98
	Togashi database	Peronosclerospora sorghi (W. Weston & Uppal) C.G. Shaw 1978	peronosclerospora sorghi		325.3	19118	49		NCBI				Togashi	(Bebber et al. 2020)	10	30	6		10	30	20	cellular organisms; Eukaryota; Sar; Stramenopiles; Oomycota; Peronosporales; Peronosporaceae; Peronosclerospora	0.0517439	19118	5610765	0.284704	262689	8.08353	16597	1167	567	302	181	124	71	38	24	47	3809	2053	781	446	253	151	123	65	43	38	27
	Togashi database	Peronospora destructor (Berk.) Casp. ex Berk. 1860	peronospora destructor		43.5	12443	48.5		NCBI				Togashi	(Bebber et al. 2020)	3	28	9		3	28	25	cellular organisms; Eukaryota; Sar; Stramenopiles; Oomycota; Peronosporales; Peronosporaceae; Peronospora	0.405556	13463	5880556	0.289556	256754	10.3216	11632	976	443	177	97	61	30	19	11	17	4017	1991	792	391	203	136	98	91	46	28	31
	Togashi database	peronospora farinosa	peronospora farinosa		48.7	9548	48		NCBI				Togashi	(Bebber et al. 2020)	0.5	30	19		0.5	30	29.5	cellular organisms; Eukaryota; Sar; Stramenopiles; Oomycota; Peronosporales; Peronosporaceae; Peronospora	0.30974	10408	5028115	0.294627	260027	12.6678	8860	784	390	153	92	51	34	23	7	14	3562	1767	711	438	207	160	130	150	47	27	23
	From Literature	Peronospora hyoscyami de Bary 1863	Peronospora tabacina		63.0659	20460	34.8	(Derevnina et al. 2015)		8	30	22	Stated	(Colhoun 1973)	1	31.1	24		1	31.1	26.05	cellular organisms; Eukaryota; Sar; Stramenopiles; Oomycota; Peronosporales; Peronosporaceae; Peronospora
	From Literature	Pestalotiopsis fici Steyaert 1949	Pestalotiopsis fici		51.9107	15413	48.7		Uniprot	8	45	37	Graph	(El-Gali 2017)					8	45	37	cellular organisms; Eukaryota; Opisthokonta; Fungi; Dikarya; Ascomycota; saccharomyceta; Pezizomycotina; leotiomyceta; sordariomyceta; Sordariomycetes; Xylariomycetidae; Xylariales; Sporocadaceae; Pestalotiopsis	0.43863	15412	7589864	0.313638	637723	20.4066	12083	1240	784	467	311	204	122	92	62	47	6070	3954	1843	1074	730	488	319	226	171	132	128
	From Uniprot	Phaeoacremonium minimum (Tul. & C. Tul.) Gramaje, L. Mostert & Crous 2015	Phaeoacremonium minimum	Phaeoacremonium aleophilum	47.5	8834	49.5		Uniprot	7	35		Graph	(Whiting et al. 2001)					7	35	28	cellular organisms; Eukaryota; Opisthokonta; Fungi; Dikarya; Ascomycota; saccharomyceta; Pezizomycotina; leotiomyceta; sordariomyceta; Sordariomycetes; Sordariomycetidae; Togniniales; Togniniaceae; Phaeoacremonium	0.247066	8833	3911874	0.313248	305193	17.5485	6925	809	423	270	181	91	69	30	14	21	3232	2061	936	540	341	233	151	124	83	60	64
	From Uniprot	Phaeomoniella chlamydospora (W. Gams, Crous, M.J. Wingf. & Mugnai) Crous & W. Gams 2000	Phaeomoniella chlamydospora		27.513	6907	47		Uniprot	7	37		Graph	(Whiting et al. 2001)					7	37	30	cellular organisms; Eukaryota; Opisthokonta; Fungi; Dikarya; Ascomycota; saccharomyceta; Pezizomycotina; leotiomyceta; Eurotiomycetes; Chaetothyriomycetidae; Phaeomoniellales; Phaeomoniellaceae; Phaeomoniella	0.411207	6907	3771177	0.347097	393781	26.6902	4916	799	429	292	207	120	69	38	20	17	3905	2500	1232	677	469	288	202	134	95	91	76
	From Literature	Phakopsora pachyrhizi Syd. & P. Syd. 1914	Phakopsora pachyrhizi		1079.52	20100.3	37.3		NCBI	17	35	18	Stated	(Bonde et al. 2012)					17	35	18	cellular organisms; Eukaryota; Opisthokonta; Fungi; Dikarya; Basidiomycota; Pucciniomycotina; Pucciniomycetes; Pucciniales; Phakopsoraceae; Phakopsora	0.0169814	18162	6110577	0.303525	472697	12.9377	14675	1591	826	474	253	137	82	67	32	25	6235	3577	1454	844	587	263	213	121	83	75	56
	From Literature	Phallus impudicus L. 1753	Phallus Impudicus		63.5		44			5	28		Graph	(Pugh and MacDonald 1980)					5	28	23	cellular organisms; Eukaryota; Opisthokonta; Fungi; Dikarya; Basidiomycota; Agaricomycotina; Agaricomycetes; Phallomycetidae; Phallales; Phallaceae; Phallus; Phallus impudicus
	From Literature	Phanerochaete carnosa (Burt) Parmasto 1967	Phanerochaete carnosa		46.2933	13937	52.9		Uniprot	8	32	24	Model	(Mahajan 2011)					8	32	24	cellular organisms; Eukaryota; Opisthokonta; Fungi; Dikarya; Basidiomycota; Agaricomycotina; Agaricomycetes; Agaricomycetes incertae sedis; Polyporales; Phanerochaetaceae; Phanerochaete	0.344865	13867	5321648	0.305568	451026	16.3295	10934	1107	676	429	256	179	132	82	36	36	4650	3002	1345	827	522	316	210	167	97	121	73
	From Literature	Phanerodontia chrysosporium (Burds.) Hjortstam & Ryvarden 2010	Phanerochaete chrysosporium	Phanerodontia chrysosporium	34.3217	12794	56.75		JGI	7	49	42	Stated	(Mouchacca 1997)					7	49	42	cellular organisms; Eukaryota; Opisthokonta; Fungi; Dikarya; Basidiomycota; Agaricomycotina; Agaricomycetes; Agaricomycetes incertae sedis; Polyporales; Phanerochaetaceae; Phanerodontia	0.497146	12524	5687630	0.336817	617573	23.7233	9023	1356	812	493	340	226	137	72	38	27	5717	3911	1768	1137	665	471	326	231	176	133	130
	From Literature	Phenoliferia glacialis (Margesin & J.P. Samp.) Q.M. Wang, F.Y. Bai, M. Groenew. & Boekhout 2015	Phenoliferia glacialis		21.5	10303	61.5	(Turchetti et al. 2022)		-2	22	24	Graph	(Margesin 2009, Turchetti et al. 2022)					-2	22	24	cellular organisms; Eukaryota; Opisthokonta; Fungi; Dikarya; Basidiomycota; Pucciniomycotina; Microbotryomycetes; Kriegeriales; Kriegeriaceae; Phenoliferia
	From Literature	Phlebia radiata Fr. 1821	Phlebia radiata		40.407	14629	53.27		JGI	5	34	29	Graph	(Boddy 1983)					5	34	29	cellular organisms; Eukaryota; Opisthokonta; Fungi; Dikarya; Basidiomycota; Agaricomycotina; Agaricomycetes; Agaricomycetes incertae sedis; Polyporales; Meruliaceae; Phlebia	0.529834	14629	7136331	0.339732	819702	25.7357	10339	1587	1004	624	433	262	197	82	64	37	7532	5215	2397	1491	950	651	486	275	216	179	165
	From Literature	Phlebiopsis gigantea (Fr.) Jülich 1978	Phlebiopsis gigantea		30.1439	11855	54.7		Uniprot	7	31	24	Graph	(Ianutsevich et al. 2023)					7	31	24	cellular organisms; Eukaryota; Opisthokonta; Fungi; Dikarya; Basidiomycota; Agaricomycotina; Agaricomycetes; Agaricomycetes incertae sedis; Polyporales; Phanerochaetaceae; Phlebiopsis	0.484591	11848	4869150	0.318337	443307	18.2018	9094	1079	629	376	236	189	118	55	37	35	4618	3043	1308	833	483	327	221	147	112	101	86
	From Literature	Pholiota adiposa (Batsch) P. Kumm. 1871	Pholiota adiposa		54.8		48.5			12	34	22	Model	(Imtiaj et al. 2009)					12	34	22	cellular organisms; Eukaryota; Opisthokonta; Fungi; Dikarya; Basidiomycota; Agaricomycotina; Agaricomycetes; Agaricomycetidae; Agaricales; Agaricineae; Strophariaceae; Pholiota
	From Literature	Phycomyces blakesleeanus Burgeff 1925	Phycomyces blakesleeanus		53.4293	13494	35.9		Uniprot	7	32	25	Model	(Burkholder and McVeigh 1940)					7	32	25	cellular organisms; Eukaryota; Opisthokonta; Fungi; Fungi incertae sedis; Mucoromycota; Mucoromycotina; Mucoromycetes; Mucorales; Phycomycetaceae; Phycomyces	0.323463	16154	5760802	0.25511	236636	8.00699	14227	999	432	212	117	68	37	27	14	21	3648	1942	758	406	230	131	92	62	38	29	30
	Togashi database	Phycomyces nitens (C. Agardh) Kunze 1823	phycomyces nitens		37.7	12071	39.5		NCBI				Togashi	(Bebber et al. 2020)	0	34	8		0	34	34	cellular organisms; Eukaryota; Opisthokonta; Fungi; Fungi incertae sedis; Mucoromycota; Mucoromycotina; Mucoromycetes; Mucorales; Phycomycetaceae; Phycomyces	0.379329	11980	4766907	0.283096	303673	13.2931	9861	998	494	254	151	101	60	30	11	20	3749	2283	927	483	321	200	146	93	77	51	41
	Togashi database	Phyllosticta ampelicida (Engelm.) Aa 1973	phyllosticta ampelicida		30.5	10691	54.5	(Eichmeier et al. 2022)					Togashi	(Bebber et al. 2020)	10.5	35	4		10.5	35	24.5	cellular organisms; Eukaryota; Opisthokonta; Fungi; Dikarya; Ascomycota; saccharomyceta; Pezizomycotina; leotiomyceta; dothideomyceta; Dothideomycetes; Dothideomycetes incertae sedis; Botryosphaeriales; Phyllostictaceae; Phyllosticta
	Togashi database	Phyllosticta citricarpa (McAlpine) Aa 1973	phyllosticta citricarpa		30.4129	10175.7	54		NCBI				Togashi	(Bebber et al. 2020)	11	38	9		11	38	27	cellular organisms; Eukaryota; Opisthokonta; Fungi; Dikarya; Ascomycota; saccharomyceta; Pezizomycotina; leotiomyceta; dothideomyceta; Dothideomycetes; Dothideomycetes incertae sedis; Botryosphaeriales; Phyllostictaceae; Phyllosticta	0.467771	10084	4742081	0.35947	644786	30.6273	6698	1218	761	530	340	226	155	83	41	32	5502	3730	1787	1135	696	486	358	229	161	152	144
	Oomycete search	Phytophthora agathidicida B.S. Weir, Beever, Pennycook & Bellgard 2015	Phytophthora agathidicida		56.996	16056	53		Literature SI	6	25		stated						6	25	19	cellular organisms; Eukaryota; Sar; Stramenopiles; Oomycota; Peronosporales; Peronosporaceae; Phytophthora	0.458794	16902	8716472	0.313232	654932	19.5959	13309	1744	841	421	238	146	87	62	29	25	7535	4286	1853	1070	641	368	320	246	132	142	113
	Togashi database	Phytophthora boehmeriae Sawada 1927	phytophthora boehmeriae		40	12121	51		Uniprot				Togashi	(Bebber et al. 2020)	9	35	8		9	35	26	cellular organisms; Eukaryota; Sar; Stramenopiles; Oomycota; Peronosporales; Peronosporaceae; Phytophthora	0.401095	11927	5347930	0.312936	355131	16.3887	9549	1155	532	302	162	104	58	31	11	23	4388	2513	1052	583	333	259	169	101	79	68	67
	Togashi database	Phytophthora cactorum (Lebert & Cohn) J. Schröt. 1886	phytophthora cactorum		66	29551	51		Uniprot				Togashi	(Bebber et al. 2020)	4	38	114		4	38	34	cellular organisms; Eukaryota; Sar; Stramenopiles; Oomycota; Peronosporales; Peronosporaceae; Phytophthora	0.411151	23094	9045319	0.317222	612027	14.4077	18504	1984	978	625	350	230	160	91	76	96	7377	4344	1920	1035	637	422	280	182	108	120	129
	Togashi database	Phytophthora cambivora (Petri) Buisman 1927	phytophthora cambivora		230.6	14346	53.5	(Mandal et al. 2022)					Togashi	(Bebber et al. 2020)	5	35	11		5	35	30	cellular organisms; Eukaryota; Sar; Stramenopiles; Oomycota; Peronosporales; Peronosporaceae; Phytophthora
	Togashi database	Phytophthora capsici Leonian 1922	Phytophthora chlamydospora		78.8	23805	51						Togashi	(Bebber et al. 2020)	8	37.5	14		8	37.5	29.5	cellular organisms; Eukaryota; Sar; Stramenopiles; Oomycota; Peronosporales; Peronosporaceae; Phytophthora
	Togashi database	Phytophthora cinnamomi Rands 1922	phytophthora cinnamomi		109.7	19973	54		NCBI				Togashi	(Bebber et al. 2020)	5	35	33		5	35	30	cellular organisms; Eukaryota; Sar; Stramenopiles; Oomycota; Peronosporales; Peronosporaceae; Phytophthora	0.258593	19137	9455884	0.375429	875098	23.4154	13095	2603	1405	762	469	297	184	143	87	92	10397	6152	2667	1585	945	626	423	298	220	176	170
	Togashi database	Phytophthora citricola Sawada 1927	phytophthora citricola		50.3	16662	52	(Srivastava et al. 2021)					Togashi	(Bebber et al. 2020)	5	33	12		5	33	28	cellular organisms; Eukaryota; Sar; Stramenopiles; Oomycota; Peronosporales; Peronosporaceae; Phytophthora
	Togashi database	Phytophthora citrophthora (R.E. Sm. & E.H. Sm.) Leonian 1925	phytophthora citrophthora		48.4	16468	50.5		NCBI				Togashi	(Bebber et al. 2020)	5	37	41		5	37	32	cellular organisms; Eukaryota; Sar; Stramenopiles; Oomycota; Peronosporales; Peronosporaceae; Phytophthora	0.507507	16447	8187786	0.303044	528655	16.109	13405	1506	650	356	213	117	74	53	28	45	6471	3635	1477	944	451	346	244	134	114	83	71
	Togashi database	Phytophthora colocasiae Racib. 1900	phytophthora colocasiae		92.5	18322	51	(Wang et al. 2021)					Togashi	(Bebber et al. 2020)	8	35	12		8	35	27	cellular organisms; Eukaryota; Sar; Stramenopiles; Oomycota; Peronosporales; Peronosporaceae; Phytophthora
	Togashi database	Phytophthora cryptogea Pethybr. & Laff. 1919	phytophthora cryptogea		63.8	24566	52.5	(Mandal et al. 2022)					Togashi	(Bebber et al. 2020)	5	35	8		5	35	30	cellular organisms; Eukaryota; Sar; Stramenopiles; Oomycota; Peronosporales; Peronosporaceae; Phytophthora
	Oomycete search	Phytophthora foliorum Donahoo & Lamour 2006	Phytophthora foliorum		48.9	16083	53			3	35		graph						3	35	32	cellular organisms; Eukaryota; Sar; Stramenopiles; Oomycota; Peronosporales; Peronosporaceae; Phytophthora
	Oomycete search	Phytophthora fragariae Hickman 1940	Phytophthora fragariae		91	41102	53.5			5	28	23	Stated						5	28	23	cellular organisms; Eukaryota; Sar; Stramenopiles; Oomycota; Peronosporales; Peronosporaceae; Phytophthora	0.427506	41375	12967680	0.341447	1237478	17.3594	30712	3843	2249	1501	887	636	443	317	265	522	12977	7754	3608	2295	1212	893	672	482	335	316	266
	Oomycete search	Phytophthora fragariaefolia M.Z. Rahman, S. Uematsu, Toru Takeuchi, K. Shirai & Kageyama 2014	Phytophthora fragariaefolia		86	30737	53		Uniprot	5	33		graph						5	33	28	cellular organisms; Eukaryota; Sar; Stramenopiles; Oomycota; Peronosporales; Peronosporaceae; Phytophthora	0.418038	30582	11983770	0.366407	1124682	21.0961	21469	3565	1967	1249	752	512	351	269	196	252	12380	7565	3413	1892	1151	834	578	395	313	230	207
	Oomycete search	Phytophthora gonapodyides (H.E. Petersen) Buisman 1927	Phytophthora gonapodyides		65.211	23348	55.7				34		stated						0	34	0	cellular organisms; Eukaryota; Sar; Stramenopiles; Oomycota; Peronosporales; Peronosporaceae; Phytophthora
	Oomycete search	Phytophthora hedraiandra De Cock & Man in 't Veld (2004)	Phytophthora hedraiandra		61.3		51			3	30		stated						3	30	27	cellular organisms; Eukaryota; Sar; Stramenopiles; Oomycota; Peronosporales; Peronosporaceae; Phytophthora
	Togashi database	Phytophthora hibernalis Carne 1925	phytophthora hibernalis		84.5		51.5						Togashi	(Bebber et al. 2020)	5	32	8		5	32	27	cellular organisms; Eukaryota; Sar; Stramenopiles; Oomycota; Peronosporales; Peronosporaceae; Phytophthora
	From Literature following UniProt	Phytophthora infestans (Mont.) de Bary 1876	Phytophthora infestans		228.5	20580	51	(Lee et al. 2020)	Uniprot	6	27		Model	(Lurwanu et al. 2020)	1.5	36.5	112		1.5	36.5	28	cellular organisms; Eukaryota; Sar; Stramenopiles; Oomycota; Peronosporales; Peronosporaceae; Phytophthora	0.106116	19701	8082496	0.325208	579246	16.0145	15616	1805	872	527	319	193	125	110	60	74	7084	4127	1709	915	529	343	250	169	118	82	95
	Oomycete search	Phytophthora kernoviae Brasier, Beales & S.A. Kirk 2005	Phytophthora kernoviae		38.2	9833	50.5			4	25	21	Stated						4	25	21	cellular organisms; Eukaryota; Sar; Stramenopiles; Oomycota; Peronosporales; Peronosporaceae; Phytophthora; Phytophthora kernoviae	0.363134	9922	4623908	0.289488	218264	12.64	8457	765	350	163	76	47	17	17	12	18	2983	1554	703	367	212	145	121	72	47	27	23
	Oomycete search	Phytophthora lilii M.Z. Rahman, S. Uematsu, Motohashi, Kimish., H. Suga & Kageyama 2015	Phytophthora lilii		49.5	18908	53		Uniprot	6	33		graph						6	33	27	cellular organisms; Eukaryota; Sar; Stramenopiles; Oomycota; Peronosporales; Peronosporaceae; Phytophthora	0.490381	18848	8091287	0.317642	565803	15.9881	15047	1682	856	498	281	185	119	68	43	69	6861	3889	1736	946	567	383	246	183	125	103	89
	Oomycete search	Phytophthora litchii (C.C. Chen ex W.H. Ko, H.S. Chang, H.J. Su, C.C. Chen & L.S. Leu) Voglmayr, Göker, Riethm. & Oberw. 2007	Phytophthora litchii		38.2	13155	49			7	38		model						7	38	31	cellular organisms; Eukaryota; Sar; Stramenopiles; Oomycota; Peronosporales; Peronosporaceae; Phytophthora
	Togashi database	Phytophthora meadii McRae 1918	phytophthora meadii		58.7		50.5						Togashi	(Bebber et al. 2020)	8	35	9		8	35	27	cellular organisms; Eukaryota; Sar; Stramenopiles; Oomycota; Peronosporales; Peronosporaceae; Phytophthora
	Oomycete search	Phytophthora nagaii M.Z. Rahman, S. Uematsu, Toru Takeuchi, K. Shirai & Kageyama 2014	Phytophthora nagaii		91.7		53			7	33		graph						7	33	26	cellular organisms; Eukaryota; Sar; Stramenopiles; Oomycota; Peronosporales; Peronosporaceae; Phytophthora
	Togashi database	phytophthora nicotianae	phytophthora nicotianae		76.51	19814	49.98	(Mandal et al. 2022)	Uniprot				Togashi	(Bebber et al. 2020)	5	44	309		5	44	39	cellular organisms; Eukaryota; Sar; Stramenopiles; Oomycota; Peronosporales; Peronosporaceae; Phytophthora	0.323051	15887	8238870	0.308734	528443	17.4992	12790	1527	724	374	208	124	70	33	16	21	6431	3706	1654	844	507	360	232	181	92	97	72
	Togashi database	Phytophthora pini Leonian 1925	phytophthora pini		51.5	16386	52	(Zhou et al. 2022)					Togashi	(Bebber et al. 2020)	8	35	2		8	35	27	cellular organisms; Eukaryota; Sar; Stramenopiles; Oomycota; Peronosporales; Peronosporaceae; Phytophthora
	Oomycete search	Phytophthora pisi Heyman ex Abad 2023	Phytophthora pisi		58.856	18953				5	35		graph						5	35	30	cellular organisms; Eukaryota; Sar; Stramenopiles; Oomycota; Peronosporales; Peronosporaceae; Phytophthora
	Oomycete search	Phytophthora pseudolactucae M.Z. Rahman, S. Uematsu, Kanto, Kusunoki, Y. Ishiguro, H. Suga & Kageyama 2015	Phytophthora pseudolactucae		145.3		48.5			2	29		graph						2	29	27	cellular organisms; Eukaryota; Sar; Stramenopiles; Oomycota; Peronosporales; Peronosporaceae; Phytophthora
	Oomycete search	Phytophthora pseudosyringae T. Jung & Delatour 2003	Phytophthora pseudosyringae		48.9	15624	54.5		Uniprot	0	27		graph						0	27	27	cellular organisms; Eukaryota; Sar; Stramenopiles; Oomycota; Peronosporales; Peronosporaceae; Phytophthora	0.465322	15363	7584754	0.326579	585333	19.4657	11719	1734	807	477	252	163	93	57	32	29	6896	4138	1727	1002	614	374	270	190	153	105	101
	Oomycete search	Phytophthora quercina T. Jung 1999	Phytophthora quercina		71.7		51			5	29		graph						5	29	24	cellular organisms; Eukaryota; Sar; Stramenopiles; Oomycota; Peronosporales; Peronosporaceae; Phytophthora
	Oomycete search	Phytophthora ramorum Werres, De Cock & Man in 't Veld 2001	Phytophthora ramorum		57.5	15268	54.5			2.5	29	26.5	Graph						2.5	29	26.5	cellular organisms; Eukaryota; Sar; Stramenopiles; Oomycota; Peronosporales; Peronosporaceae; Phytophthora	0.400645	15506	7679033	0.320659	588807	18.9743	12166	1596	753	403	226	136	83	58	44	41	6837	3970	1693	992	540	377	275	227	124	83	90
	Oomycete search	Phytophthora rosacearum E.M. Hansen & W.F. Wilcox 2009	Phytophthora rosacearum		42.7		54.5			5	35	s	stated						5	35	30	cellular organisms; Eukaryota; Sar; Stramenopiles; Oomycota; Peronosporales; Peronosporaceae; Phytophthora
	Oomycete search	Phytophthora rubi (W.F. Wilcox & J.M. Duncan) Man in 't veld 2007	Phytophthora rubi		77.8	35222	53.5			3	27	24	Stated						3	27	24	cellular organisms; Eukaryota; Sar; Stramenopiles; Oomycota; Peronosporales; Peronosporaceae; Phytophthora	0.469021	35524	12163270	0.335798	1135804	18.4261	26420	3437	1970	1288	714	506	358	251	207	373	11936	7089	3172	1924	1126	861	612	448	347	282	237
	Oomycete search	Phytophthora sojae Kaufm. & Gerd. 1958	Phytophthora sojae		82.6	28142	54.5		Uniprot	10	35	25	Stated						10	35	25	cellular organisms; Eukaryota; Sar; Stramenopiles; Oomycota; Peronosporales; Peronosporaceae; Phytophthora; Phytophthora sojae	0.357894	25721	9854020	0.300245	649631	14.0069	21010	2081	1061	671	350	188	115	91	73	81	7445	4184	1973	1093	706	420	315	240	152	145	132
	Oomycete search	Phytophthora syringae (Kleb.) Kleb. 1909	Phytophthora syringae		57.045	18234	52.5			0	26		graph						0	26	26	cellular organisms; Eukaryota; Sar; Stramenopiles; Oomycota; Peronosporales; Peronosporaceae; Phytophthora
	Oomycete search	Phytopythium chamaehyphon (Sideris) Abad, de Cock, Bala, Robideau, A.M. Lodhi & Lévesque 2014	Phytopythium chamaehyphon		36.6		56			9.66667	35		stated						9.66667	35	25.3333	cellular organisms; Eukaryota; Sar; Stramenopiles; Oomycota; Pythiales; Pythiaceae; Phytopythium
	Togashi database	Phytopythium vexans (de Bary) Abad, de Cock, Bala, Robideau, A.M. Lodhi & Lévesque 2014	phytopythium vexans		41.7		58						Togashi	(Bebber et al. 2020)	5	35.5	3		5	35.5	30.5	cellular organisms; Eukaryota; Sar; Stramenopiles; Oomycota; Pythiales; Pythiaceae; Phytopythium
	Oomycete search	Phytopythium vexans (de Bary) Abad, de Cock, Bala, Robideau, A.M. Lodhi & Lévesque 2014	Pythium Vexans		41.7	13051	58			12	34		Graph						12	34	22	cellular organisms; Eukaryota; Sar; Stramenopiles; Oomycota; Pythiales; Pythiaceae; Phytopythium; Phytopythium vexans
	From Literature	Pichia membranifaciens (E.C. Hansen) E.C. Hansen 1904	Pichia membranifaciens		11.584	5546	44.85		Uniprot	0	45	45	Stated	(Deak)					0	45	45	cellular organisms; Eukaryota; Opisthokonta; Fungi; Dikarya; Ascomycota; saccharomyceta; Saccharomycotina; Pichiomycetes; Pichiales; Pichiaceae; Pichia	0.5592	4160	2159257	0.324633	167941	19.6228	3100	470	215	150	90	44	25	34	15	17	1951	1258	543	323	194	102	86	43	46	39	23
	From Literature	Pichia sporocuriosa G. Péter, Tornai-Leh., Dlauchy & Vitányi 2000	Pichia sporocuriosa		11.7885		29.9			21	35	14	Stated	(Robert et al. 2015)					21	35	14	cellular organisms; Eukaryota; Opisthokonta; Fungi; Dikarya; Ascomycota; saccharomyceta; Saccharomycotina; Pichiomycetes; Pichiales; Pichiaceae; Pichia
	From Literature	Pisolithus arhizus (Scop.) Rauschert 1959	Pisolithus tinctorius		92.528	16924	49		Uniprot	10	33	23	Model	(Suh and Crawford 1991)					10	33	23	cellular organisms; Eukaryota; Opisthokonta; Fungi; Dikarya; Basidiomycota; Agaricomycotina; Agaricomycetes; Agaricomycetidae; Boletales; Sclerodermatineae; Pisolithaceae; Pisolithus	0.210773	22400	6500812	0.300397	535925	12.2047	17976	1606	1017	676	467	265	154	94	79	66	6186	3855	1719	1030	680	440	297	181	95	94	92
	Togashi database	Plasmopara viticola (Berk. & M.A. Curtis) Berl. & De Toni 1888	plasmopara viticola		92.9	17014	45	(Yin et al. 2017)					Togashi	(Bebber et al. 2020)	5	35	45		5	35	30	cellular organisms; Eukaryota; Sar; Stramenopiles; Oomycota; Peronosporales; Peronosporaceae; Plasmopara
	Togashi database	Plenodomus tracheiphilus (Petri) Gruyter, Aveskamp & Verkley 2012	plenodomus tracheiphilus		34.2	13297	51.5		Uniprot				Togashi	(Bebber et al. 2020)	10	30	9		10	30	20	cellular organisms; Eukaryota; Opisthokonta; Fungi; Dikarya; Ascomycota; saccharomyceta; Pezizomycotina; leotiomyceta; dothideomyceta; Dothideomycetes; Pleosporomycetidae; Pleosporales; Pleosporineae; Leptosphaeriaceae; Plenodomus	0.510054	13190	5814613	0.335121	609826	22.0969	9733	1361	762	500	335	206	122	84	43	44	5856	3895	1787	978	657	463	323	230	143	147	137
	Togashi database	Pleospora lycopersici Marchal & É.J. Marchal 1921	pleospora lycopersici	Septoria lycopersici	40.265	14311	49.06						Togashi	(Bebber et al. 2020)	0.55	30.6	18		0.55	30.6	30.05	cellular organisms; Eukaryota; Opisthokonta; Fungi; Dikarya; Ascomycota; saccharomyceta; Pezizomycotina; leotiomyceta; dothideomyceta; Dothideomycetes; Pleosporomycetidae; Pleosporales; Pleosporineae; Leptosphaeriaceae; Plenodomus
	From Literature	Pleurotus citrinopileatus Singer 1943	Pleurotus citrinopileatus		37.7135	15237	49.35	(Li et al. 2018)		14	32	18	Model	(Wang et al. 2005)					14	32	18	cellular organisms; Eukaryota; Opisthokonta; Fungi; Dikarya; Basidiomycota; Agaricomycotina; Agaricomycetes; Agaricomycetidae; Agaricales; Pleurotineae; Pleurotaceae; Pleurotus
	From Literature	Pleurotus eryngii (DC.) Quél. 1872	Pleurotus eryngii		49.9178	15954	49.4	(Li et al. 2018)	Uniprot	9	38	29	Model	(Alam et al. 2009)					9	38	29	cellular organisms; Eukaryota; Opisthokonta; Fungi; Dikarya; Basidiomycota; Agaricomycotina; Agaricomycetes; Agaricomycetidae; Agaricales; Pleurotineae; Pleurotaceae; Pleurotus	0.362267	15897	6027849	0.317583	589619	18.1792	12147	1432	881	507	345	211	162	86	64	62	6106	4030	1765	1068	665	395	336	221	140	142	106
x	Undermind Search	Pleurotus giganteus (Berk.) Karun. & K.D. Hyde 2011	Pleurotus giganteus		40.1	12628	50.5	(Yu et al. 2022)		17	33		model	(Yan et al. 2024)					17	33	16	cellular organisms; Eukaryota; Opisthokonta; Fungi; Dikarya; Basidiomycota; Agaricomycotina; Agaricomycetes; Agaricomycetidae; Agaricales; Pleurotineae; Pleurotaceae; Pleurotus
	From Literature	Pleurotus ostreatus (Jacq.) P. Kumm. 1871	Pleurotus ostreatus		34.9865	12268	50.9		Uniprot	10	36	26	Model	(Morgenstern et al. 2012, Huang and Nie 2015)			https://www.bioline.org.br/pdf?cc09012		10	36	26	cellular organisms; Eukaryota; Opisthokonta; Fungi; Dikarya; Basidiomycota; Agaricomycotina; Agaricomycetes; Agaricomycetidae; Agaricales; Pleurotineae; Pleurotaceae; Pleurotus	0.43647	12186	5090183	0.318203	451665	18.0698	9357	1121	660	377	269	168	103	56	40	35	4698	3155	1397	868	514	337	193	155	130	86	74
	From Literature	Pneumocystis carinii P. Delanoë & Delanoë 1912	Pneumocystis carinii		7.661	3646	38	(Stringer and Cushion 1998)	NCBI	28	40	12	Stated	(Sloand et al. 1993)					28	40	12	cellular organisms; Eukaryota; Opisthokonta; Fungi; Dikarya; Ascomycota; Taphrinomycotina; Pneumocystomycetes; Pneumocystales; Pneumocystaceae; Pneumocystis	0.663145	3646	1693451	0.217972	30651	5.62397	3490	88	44	11	8	2	1	0	2	0	503	185	60	39	46	30	14	2	1	5	0
	From Literature	Pneumocystis jirovecii Frenkel 1976	Pneumocystis jirovecii		8.2745	3640.5	28.4		Uniprot	33	39	6	Stated	(Riebold et al. 2023)					33	39	6	cellular organisms; Eukaryota; Opisthokonta; Fungi; Dikarya; Ascomycota; Taphrinomycotina; Pneumocystomycetes; Pneumocystales; Pneumocystaceae; Pneumocystis	0.501122	3419	1382177	0.215281	20594	3.81076	3256	87	42	16	8	4	3	1	1	1	379	148	50	32	18	9	6	8	1	2	4
	From Literature	Podila verticillata (Linnem.) Vandepol & Bonito 2020	Podila verticillata	Mortierella verticillata	41.2137	11959.3	48.9		Uniprot	0	24	24	Model	(Ozimek et al. 2018)					0	24	24	cellular organisms; Eukaryota; Opisthokonta; Fungi; Fungi incertae sedis; Mucoromycota; Mortierellomycotina; Mortierellomycetes; Mortierellales; Mortierellaceae; Podila	0.0510403	1503	701186	0.319395	79205	22.9222	1097	139	97	75	33	28	18	5	6	5	746	472	257	148	95	53	47	36	16	22	13
	Togashi database	Podosphaera leucotricha (Ellis & Everh.) E.S. Salmon 1900	podosphaera leucotricha		43.9	9372	43.5	(Gañán et al. 2020)					Togashi	(Bebber et al. 2020)	5	33	9		5	33	28	cellular organisms; Eukaryota; Opisthokonta; Fungi; Dikarya; Ascomycota; saccharomyceta; Pezizomycotina; leotiomyceta; sordariomyceta; Leotiomycetes; Erysiphales; Erysiphaceae; Podosphaera
	Togashi database	Porodaedalea pini (Brot.) Murrill 1905	phellinus pini		53.3		49.5						Togashi	(Bebber et al. 2020)	10	40	6		10	40	30	cellular organisms; Eukaryota; Opisthokonta; Fungi; Dikarya; Basidiomycota; Agaricomycotina; Agaricomycetes; Agaricomycetes incertae sedis; Hymenochaetales; Hymenochaetaceae; Porodaedalea
	Togashi database	Porostereum spadiceum (Pers.) Hjortstam & Ryvarden 1990	porostereum spadiceum		85.199	16879	54.34		JGI				Togashi	(Bebber et al. 2020)	5	35	3		5	35	30	cellular organisms; Eukaryota; Opisthokonta; Fungi; Dikarya; Basidiomycota; Agaricomycotina; Agaricomycetes; Agaricomycetes incertae sedis; Polyporales; Phanerochaetaceae; Porostereum	0.271239	16879	7703097	0.334848	822968	23.7589	12204	1892	1091	664	428	272	161	64	56	47	7797	5123	2451	1422	867	652	434	282	234	198	191
x	From Literature	Pseudocercospora fijiensis (M. Morelet) Deighton 1976	Pseudocercospora fijiensis	Mycosphaerella fijiensis	74.141	13107	50.05		Uniprot	12	36	24	Stated	(Yonow et al. 2019)					12	36	24	cellular organisms; Eukaryota; Opisthokonta; Fungi; Dikarya; Ascomycota; saccharomyceta; Pezizomycotina; leotiomyceta; dothideomyceta; Dothideomycetes; Dothideomycetidae; Mycosphaerellales; Mycosphaerellaceae; Pseudocercospora	0.225948	13043	5583998	0.326381	508761	19.345	10105	1208	650	413	259	150	116	70	42	30	5220	3216	1409	917	556	380	249	190	121	124	108
x	Togashi database	Pseudocercospora musae (Zimm.) Deighton 1976	mycosphaerella musicola		74.1	13125	45		Uniprot				Togashi	(Bebber et al. 2020)	9	32	5		9	32	23	cellular organisms; Eukaryota; Opisthokonta; Fungi; Dikarya; Ascomycota; saccharomyceta; Pezizomycotina; leotiomyceta; dothideomyceta; Dothideomycetes; Dothideomycetidae; Mycosphaerellales; Mycosphaerellaceae; Pseudocercospora	0.199581	10380	4929641	0.349672	564468	24.8419	7493	1131	643	441	268	175	104	65	38	22	5164	3514	1516	984	658	437	307	204	170	142	114
	From Literature	Pseudogymnoascus destructans (Blehert & Gargas) Minnis & D.L. Lindner 2013	Pseudogymnoascus destructans		35.818	9335	49.8		Uniprot	4	19.8	15.8	Graph	(Campbell et al. 2019)					4	19.8	15.8	cellular organisms; Eukaryota; Opisthokonta; Fungi; Dikarya; Ascomycota; saccharomyceta; Pezizomycotina; leotiomyceta; sordariomyceta; Leotiomycetes; Thelebolales; Thelebolaceae; Pseudogymnoascus	0.33865	9073	4043260	0.363225	493975	25.8502	6204	1093	676	422	272	175	115	53	27	36	4770	3160	1544	899	560	383	245	185	125	75	88
	From Literature	Pseudogymnoascus pannorum (Link) Minnis & D.L. Lindner 2013	Geomyces pannorum	Pseudogymnoascus pannorum	30.5	9802	50.36			4	30	26	Stated	(Finotti et al. 1993)					4	30	26	cellular organisms; Eukaryota; Opisthokonta; Fungi; Dikarya; Ascomycota; saccharomyceta; Pezizomycotina; leotiomyceta; sordariomyceta; Leotiomycetes; Thelebolales; Thelebolaceae; Pseudogymnoascus
	Togashi database	Pseudoperonospora cubensis (Berk. & M.A. Curtis) Rostovzev 1903	pseudoperonospora cubensis		64.3		54						Togashi	(Bebber et al. 2020)	0	31	44		0	31	31	cellular organisms; Eukaryota; Sar; Stramenopiles; Oomycota; Peronosporales; Peronosporaceae; Pseudoperonospora
	Togashi database	Pseudopestalotiopsis theae (Sawada) Maharachch., K.D. Hyde & Crous 2014	pseudopestalotiopsis theae		50.4		49.5						Togashi	(Bebber et al. 2020)	10	38	3		10	38	28	cellular organisms; Eukaryota; Opisthokonta; Fungi; Dikarya; Ascomycota; saccharomyceta; Pezizomycotina; leotiomyceta; sordariomyceta; Sordariomycetes; Xylariomycetidae; Xylariales; Sporocadaceae; Pseudopestalotiopsis
	From Literature	Puccinia allii (DC.) F. Rudolphi 1829	Puccinia allii	Melampsora allii­-populina	335.73	23089	39.99			5	25	20	stated	(Gilles and Kennedy 2003)					5	25	20	cellular organisms; Eukaryota; Opisthokonta; Fungi; Dikarya; Basidiomycota; Pucciniomycotina; Pucciniomycetes; Pucciniales; Pucciniaceae; Puccinia
	From Literature	Puccinia coronata Corda 1837	Puccinia coronata		158.374	27521.5	44.5		Uniprot	1	35	34	Stated	(Doran 1922)	1	35	34		1	35	34	cellular organisms; Eukaryota; Opisthokonta; Fungi; Dikarya; Basidiomycota; Pucciniomycotina; Pucciniomycetes; Pucciniales; Pucciniaceae; Puccinia	0.185636	25533	9799942	0.396162	1444043	27.3148	15925	3356	2108	1462	1038	653	406	241	176	168	13840	9024	4369	2646	1723	1147	807	509	360	302	240
	From Literature	Puccinia graminis Pers. 1794	Puccinia graminis		89.095	18458.8	43.5		Uniprot	3	29	26	Model	(Burrage 1970)	1.75	35	89		1.75	35	29.625	cellular organisms; Eukaryota; Opisthokonta; Fungi; Dikarya; Basidiomycota; Pucciniomycotina; Pucciniomycetes; Pucciniales; Pucciniaceae; Puccinia	0.208273	15688	6185352	0.375802	878969	27.796	10229	1922	1248	862	537	374	183	148	100	85	7931	5258	2437	1560	1061	675	517	333	245	210	176
	From Literature	Puccinia hordei G.H. Otth 1871	Puccinia hordei		206.9	25543	41.5	(Chen et al. 2019)		3	27	24	Model	(Simkin and Wheeler 1974)	8	30	12		3	30	23	cellular organisms; Eukaryota; Opisthokonta; Fungi; Dikarya; Basidiomycota; Pucciniomycotina; Pucciniomycetes; Pucciniales; Pucciniaceae; Puccinia
	From Literature	Puccinia recondita Roberge ex Desm. 1857	Puccinia triticina		194.505	23807.5	46.7		Uniprot	10	30	20	Stated	(Nxumalo 2018)	0	31.5	35		0	31.5	25.75	cellular organisms; Eukaryota; Opisthokonta; Fungi; Dikarya; Basidiomycota; Pucciniomycotina; Pucciniomycetes; Pucciniales; Pucciniaceae; Puccinia	0.0712265	11497	4617971	0.39525	681876	30.878	6797	1482	1069	699	480	344	228	159	108	131	6211	4140	1992	1231	828	498	355	298	194	175	159
	From Literature	Puccinia sorghi Schwein. 1832	Puccinia sorghi		99.6	21087	43.14	(Rochi et al. 2018)	Uniprot	4	25	21	Stated	(Doran 1922)	4	32	13		4	32	24.5	cellular organisms; Eukaryota; Opisthokonta; Fungi; Dikarya; Basidiomycota; Pucciniomycotina; Pucciniomycetes; Pucciniales; Pucciniaceae; Puccinia	0.223876	21032	7432697	0.270759	559494	13.049	17245	1700	873	546	297	176	102	39	30	24	6403	3991	1669	1006	589	394	285	166	109	98	80
	From Literature	Puccinia striiformis Westend. 1854	Puccinia striiformis		112.976	22917.3	44.4		Uniprot	3	32	29	Stated	(Özketen 2013)	0	29	28		0	32	29	cellular organisms; Eukaryota; Opisthokonta; Fungi; Dikarya; Basidiomycota; Pucciniomycotina; Pucciniomycetes; Pucciniales; Pucciniaceae; Puccinia	0.160841	14973	6057031	0.360635	724242	23.7015	10152	1984	1129	693	425	240	143	103	55	49	7507	5009	2173	1274	775	579	387	259	185	161	122
	From Literature	Purpureocillium lilacinum (Thom) Luangsa-ard, Houbraken, Hywel-Jones & Samson 2011	Purpureocillium lilacinum		38.535	11763	58.4814		Uniprot	15	33	18	Stated	(Perdomo et al. 2013)					15	33	18	cellular organisms; Eukaryota; Opisthokonta; Fungi; Dikarya; Ascomycota; saccharomyceta; Pezizomycotina; leotiomyceta; sordariomyceta; Sordariomycetes; Hypocreomycetidae; Hypocreales; Ophiocordycipitaceae; Purpureocillium	0.421747	11750	5417339	0.354745	609450	25.9263	8204	1387	796	483	330	234	139	78	47	52	5520	3636	1659	1029	643	461	340	225	176	126	116
	Togashi database	Pyrenophora graminea S. Ito & Kurib. 1930	pyrenophora graminea		32.6		50.5						Togashi	(Bebber et al. 2020)	4	34	25		4	34	30	cellular organisms; Eukaryota; Opisthokonta; Fungi; Dikarya; Ascomycota; saccharomyceta; Pezizomycotina; leotiomyceta; dothideomyceta; Dothideomycetes; Pleosporomycetidae; Pleosporales; Pleosporineae; Pleosporaceae; Pyrenophora
	Togashi database	Pyrenophora teres Drechsler 1923	pyrenophora teres		33.583	11799	46		Uniprot				Togashi	(Bebber et al. 2020)	4	33	11		4	33	29	cellular organisms; Eukaryota; Opisthokonta; Fungi; Dikarya; Ascomycota; saccharomyceta; Pezizomycotina; leotiomyceta; dothideomyceta; Dothideomycetes; Pleosporomycetidae; Pleosporales; Pleosporineae; Pleosporaceae; Pyrenophora	0.484603	11705	5424802	0.353693	634795	25.9571	8219	1244	787	556	322	208	145	91	58	75	5676	3877	1791	1131	684	502	344	260	174	136	134
	From Literature	Pyrenophora tritici-repentis (Died.) Drechsler 1923	Pyrenophora tritici-repentis		37.84	12141	50.8		Uniprot	10	31	21	Stated	(Hýsek et al. 2019)	7.5	35	3		7.5	35	24.25	cellular organisms; Eukaryota; Opisthokonta; Fungi; Dikarya; Ascomycota; saccharomyceta; Pezizomycotina; leotiomyceta; dothideomyceta; Dothideomycetes; Pleosporomycetidae; Pleosporales; Pleosporineae; Pleosporaceae; Pyrenophora	0.429285	12062	5414714	0.34871	614468	24.5804	8622	1257	811	526	315	206	140	93	37	55	5536	3765	1741	1126	644	476	308	241	180	141	127
	From Literature	Pyricularia grisea Cooke ex Sacc. 1886	Pyricularia grisea		40.491	12836	48.15		Uniprot	16	34	18	Model	(Cardoso et al. 2008)	8.5	37	6		8.5	37	23.25	cellular organisms; Eukaryota; Opisthokonta; Fungi; Dikarya; Ascomycota; saccharomyceta; Pezizomycotina; leotiomyceta; sordariomyceta; Sordariomycetes; Sordariomycetidae; Magnaporthales; Pyriculariaceae; Pyricularia	0.422711	12446	5705335	0.350484	693751	26.6187	8738	1405	834	531	380	235	133	84	53	53	5997	4090	1938	1270	759	488	342	246	181	145	136
	From Literature	Pyricularia oryzae Cavara 1892	Pyricularia oryzae	Magnaporthe oryzae. Magnaporthe grisea	42.1785	12688.8	50.9772		Uniprot	11	34	23	Model	(Shanmugapackiam et al. 2019, Kovaleski et al. 2020)	8.5	39	69		8.5	39	26.75	cellular organisms; Eukaryota; Opisthokonta; Fungi; Dikarya; Ascomycota; saccharomyceta; Pezizomycotina; leotiomyceta; sordariomyceta; Sordariomycetes; Sordariomycetidae; Magnaporthales; Pyriculariaceae; Pyricularia	0.397674	12681	5591092	0.358037	689981	26.4985	8805	1442	888	598	357	253	141	95	60	42	6064	4159	1944	1161	744	514	339	251	181	149	134
	Togashi database	Pythium aphanidermatum (Edson) Fitzp. 1923	pythium aphanidermatum		35.9	12305	54	(Adhikari et al. 2013)					Togashi	(Bebber et al. 2020)	5	45	26		5	45	40	cellular organisms; Eukaryota; Sar; Stramenopiles; Oomycota; Pythiales; Pythiaceae; Pythium
	Togashi database	Pythium arrhenomanes Drechsler 1928	pythium arrhenomanes		44.7	13805	57	(Adhikari et al. 2013)					Togashi	(Bebber et al. 2020)	4	42	9		4	42	38	cellular organisms; Eukaryota; Sar; Stramenopiles; Oomycota; Pythiales; Pythiaceae; Pythium
	Oomycete search	Pythium brassicae Stangh., M. Mohammadi, H. Först. & Adask. 2014	Pythium brassicum		50.3	13232	61.2			8	35		stated						8	35	27	cellular organisms; Eukaryota; Sar; Stramenopiles; Oomycota; Pythiales; Pythiaceae; Globisporangium; unclassified Globisporangium
	Oomycete search	Pythium coloratum Vaartaja 1965	Pythium coloratum		45.3		56.5			0	36		Graph						0	36	36	cellular organisms; Eukaryota; Sar; Stramenopiles; Oomycota; Pythiales; Pythiaceae; Pythium
	Oomycete search	Pythium insidiosum De Cock, L. Mend., A.A. Padhye, Ajello & Kaufman 1987	Pythium insidiosum		43.3	12249	57.5		NCBI	9	42		Model						9	42	33	cellular organisms; Eukaryota; Sar; Stramenopiles; Oomycota; Pythiales; Pythiaceae; Pythium	0.421794	12249	6087892	0.310534	440101	19.9056	9492	1352	591	345	185	112	69	43	19	41	5051	2906	1320	764	488	312	248	181	87	97	70
	Oomycete search	Pythium iwayamae S. Ito 1935	Pythium iwayamai		43.3	14875				0	22		stated						0	22	22	cellular organisms; Eukaryota; Sar; Stramenopiles; Oomycota; Pythiales; Pythiaceae; Globisporangium; Globisporangium iwayamae
	Togashi database	Pythium monospermum Pringsh. 1858	pythium monospermum		39.1	15511	53	(Nguyen et al. 2022)					Togashi	(Bebber et al. 2020)	7	35	6		7	35	28	cellular organisms; Eukaryota; Sar; Stramenopiles; Oomycota; Pythiales; Pythiaceae; Pythium
	Oomycete search	Pythium myriotylum Drechsler 1930	Pythium myriotylum		67.5	19878	55			12	42		Graph						12	42	30	cellular organisms; Eukaryota; Sar; Stramenopiles; Oomycota; Pythiales; Pythiaceae; Pythium
	Oomycete search	Pythium oligandrum Drechsler 1930	Pythium oligandrum		42	14954	52		Uniprot	7	37		stated						7	37	30	cellular organisms; Eukaryota; Sar; Stramenopiles; Oomycota; Pythiales; Pythiaceae; Pythium	0.57208	14742	8009122	0.294554	493051	18.2253	12008	1417	612	321	153	105	53	31	25	17	5834	3256	1446	828	479	303	200	144	107	79	81
	Togashi database	Pythium scleroteichum Drechsler 1934	pythium scleroteichum		44.417	15785	56.09						Togashi	(Bebber et al. 2020)	8	38.5	3		8	38.5	30.5	cellular organisms; Eukaryota; Sar; Stramenopiles; Oomycota; Pythiales; Pythiaceae; Pythium
	From Literature	Rasamsonia byssochlamydoides (Stolk & Samson) Houbraken & Frisvad 2011	Rasamsonia byssochlamydoides		29.32	9937	49.544		NCBI	19	50	31	Stated	(Chadha et al. 2019)					19	50	31	cellular organisms; Eukaryota; Opisthokonta; Fungi; Dikarya; Ascomycota; saccharomyceta; Pezizomycotina; leotiomyceta; Eurotiomycetes; Eurotiomycetidae; Eurotiales; Trichocomaceae; Rasamsonia	0.458161	9924	4477765	0.33649	519194	25.6965	7107	1104	635	398	261	182	108	79	29	21	4526	3056	1419	870	516	426	264	211	156	109	116
	From Literature	Rasamsonia emersonii (Stolk) Houbraken & Frisvad 2011	Rasamsonia emersonii		28.733	10481	50.48		Uniprot	38	60	22	Model	(Morgenstern et al. 2012)					38	60	22	cellular organisms; Eukaryota; Opisthokonta; Fungi; Dikarya; Ascomycota; saccharomyceta; Pezizomycotina; leotiomyceta; Eurotiomycetes; Eurotiomycetidae; Eurotiales; Trichocomaceae; Rasamsonia	0.50054	9842	4794008	0.347892	578549	28.787	6827	1171	682	411	288	206	117	79	33	28	4969	3323	1509	1014	574	470	304	227	147	153	114
	Togashi database	Rectifusarium ventricosum (Appel & Wollenw.) L. Lombard & Crous 2015	rectifusarium ventricosum	Fusarium ventricosum	37.095	11433	53						Togashi	(Bebber et al. 2020)	0	37	7		0	37	37	cellular organisms; Eukaryota; Opisthokonta; Fungi; Dikarya; Ascomycota; saccharomyceta; Pezizomycotina; leotiomyceta; sordariomyceta; Sordariomycetes; Hypocreomycetidae; Hypocreales; Nectriaceae; Fusarium; Fusarium ventricosum species complex
x	From Literature following UniProt	Recurvomyces mirabilis Selbmann & de Hoog 2008	Recurvomyces mirabilis		27.1	10983	53		NCBI	-5	22		Model	(Selbmann et al. 2008)					-5	22	27	cellular organisms; Eukaryota; Opisthokonta; Fungi; Dikarya; Ascomycota; saccharomyceta; Pezizomycotina; leotiomyceta; dothideomyceta; Dothideomycetes; Dothideomycetidae; Mycosphaerellales; Teratosphaeriaceae; Recurvomyces	0.585855	10917	5292222	0.352006	617661	26.1034	7793	1157	707	501	321	179	111	67	47	34	5794	3855	1725	1083	720	494	360	217	144	129	123
	From Literature	Rhinocladiella mackenziei (C.K. Campb. & Al-Hedaithy) Arzanlou & Crous 2007	Rhinocladiella mackenziei		32.474	11382	50.35		Uniprot	9	42	33	Stated	(Badali et al. 2010)					9	42	33	cellular organisms; Eukaryota; Opisthokonta; Fungi; Dikarya; Ascomycota; saccharomyceta; Pezizomycotina; leotiomyceta; Eurotiomycetes; Chaetothyriomycetidae; Chaetothyriales; Herpotrichiellaceae; Rhinocladiella	0.513256	11378	5555827	0.328342	558800	23.1494	8471	1119	674	428	296	156	113	62	30	29	5403	3515	1661	892	632	447	310	200	140	130	102
	Togashi database	Rhizoctonia oryzae-sativae (Sawada) Mordue 1974	rhizoctonia oryzae-sativae	Ceratorhiza oryzae-sativae	48.8		49						Togashi	(Bebber et al. 2020)	10	41	6		10	41	31	cellular organisms; Eukaryota; Opisthokonta; Fungi; Dikarya; Basidiomycota; Agaricomycotina; Agaricomycetes; Agaricomycetes incertae sedis; Cantharellales; Ceratobasidiaceae; Ceratorhiza
	From Literature	Rhizoctonia solani J.G. Kühn 1858	Rhizoctonia solani		46.3957	13944.7	48		Uniprot	8	39	#REF!	Model	(Grosch and Kofoet 2003, Orozoco-Avitia et al. 2013)					8	39	31	cellular organisms; Eukaryota; Opisthokonta; Fungi; Dikarya; Basidiomycota; Agaricomycotina; Agaricomycetes; Agaricomycetes incertae sedis; Cantharellales; Ceratobasidiaceae; Rhizoctonia	0.405759	11878	6275154	0.337809	637484	25.1783	8809	1196	673	428	298	211	109	76	40	38	5946	3818	1773	1106	724	470	313	246	166	132	106
x	From Literature	Rhizomucor miehei (Cooney & R. Emers.) Schipper 1978	Rhizomucor miehei	Mucor miehe	27.6	10345	44.3			25	55	30	Stated	(Zhou et al. 2014)					25	55	30	cellular organisms; Eukaryota; Opisthokonta; Fungi; Fungi incertae sedis; Mucoromycota; Mucoromycotina; Mucoromycetes; Mucorales; Lichtheimiaceae; Rhizomucor
x	From Literature	Rhizomucor pusillus (Lindt) Schipper 1978	Rhizomucor pusillus		25.385	10988	44.94		NCBI	25	52	27	Model	(Silva Tony et al. 2005)	18	49	13		18	52	29	cellular organisms; Eukaryota; Opisthokonta; Fungi; Fungi incertae sedis; Mucoromycota; Mucoromycotina; Mucoromycetes; Mucorales; Lichtheimiaceae; Rhizomucor	0.552937	10986	4678768	0.312233	387424	18.2064	8417	1117	618	357	188	151	70	27	23	18	4226	2791	1205	745	445	275	199	125	90	80	70
	From Literature	Rhizophlyctis rosea (de Bary & Woronin) A. Fisch. 1892	Rhizophlyctis rosea		46.8467	12015	49		NCBI	15	35	20	Stated	(Stanier 1942)					15	35	20	cellular organisms; Eukaryota; Opisthokonta; Fungi; Fungi incertae sedis; Chytridiomycota; Chytridiomycota incertae sedis; Chytridiomycetes; Rhizophlyctidales; Rhizophlyctidaceae; Rhizophlyctis	0.370664	12571	5788124	0.351963	659998	25.8364	8745	1485	882	548	360	238	131	80	44	58	6204	4027	1945	1170	795	518	338	220	167	136	130
	From Literature	Rhizopogon roseolus (Corda) Th. Fr. 1909	Rhizopogon roseolus		37.6754		47.7			8	34	26	Model	(Hacskaylo et al. 1965)					8	34	26	cellular organisms; Eukaryota; Opisthokonta; Fungi; Dikarya; Basidiomycota; Agaricomycotina; Agaricomycetes; Agaricomycetidae; Boletales; Suillineae; Rhizopogonaceae; Rhizopogon
	From Literature	Rhizopus arrhizus A. Fisch. 1892	Rhizopus oryzae	Rhizopus oryzae, Rhizopus delemar	46.087	17467	35.6		Uniprot	4	42	38	Stated	(Mouchacca 2000, Huang et al. 2005, Tasar et al. 2016)	1.5	48	318		1.5	48	42.25	cellular organisms; Eukaryota; Opisthokonta; Fungi; Fungi incertae sedis; Mucoromycota; Mucoromycotina; Mucoromycetes; Mucorales; Mucorineae; Rhizopodaceae; Rhizopus	0.383529	15531	5891907	0.297299	283135	10.3218	13125	1159	519	282	157	103	72	47	25	42	4062	2182	843	487	304	167	114	82	58	42	25
	From Uniprot	Rhizopus microsporus Tiegh. 1875	Rhizopus microsporus	Rhizopus chinensis, Rhizopus bovinus	47.27	17881	37.05	(Chibucos et al. 2016)	Uniprot	17	58		Model	(Han and Nout 2000, Mouchacca 2007)	1.5	52	38		1.5	58	45.75	cellular organisms; Eukaryota; Opisthokonta; Fungi; Fungi incertae sedis; Mucoromycota; Mucoromycotina; Mucoromycetes; Mucorales; Mucorineae; Rhizopodaceae; Rhizopus	0.263657	11322	4154363	0.266951	199979	9.69961	9792	793	338	169	104	52	28	16	14	16	2727	1560	613	341	186	123	83	50	41	32	28
	From Literature	Rhizopus stolonifer (Ehrenb.) Vuill. 1902	Rhizopus stolonifer	Rhizopus nigricans	38	13951	36.2		Uniprot	4	32	28	Graph	(Sardella et al. 2018)	1	41	208		1	41	34	cellular organisms; Eukaryota; Opisthokonta; Fungi; Fungi incertae sedis; Mucoromycota; Mucoromycotina; Mucoromycetes; Mucorales; Mucorineae; Rhizopodaceae; Rhizopus	0.45629	13951	5779670	0.282534	275008	10.7595	11918	1041	437	223	128	86	50	31	17	20	3887	2083	797	467	274	164	122	71	51	41	40
	From Literature	Rhodonia placenta (Fr.) Niemelä, K.H. Larss. & Schigel 2005	Oligoporus placenta	Postia placenta	42.4529	12541	53.5		Uniprot	3	35	32	Stated	(Schmidt 2006)					3	35	32	cellular organisms; Eukaryota; Opisthokonta; Fungi; Dikarya; Basidiomycota; Agaricomycotina; Agaricomycetes; Agaricomycetes incertae sedis; Polyporales; Postiaceae; Postia	0.275621	8983	3900308	0.331784	381699	19.9376	6682	999	553	325	192	105	68	29	16	14	4375	2574	1214	662	442	308	219	135	82	46	54
x	Undermind Search	Rhodotorula frigidialcoholis Touchette & Zalar 2021	Rhodotorula frigidialcoholis	Rhodotorula JG1b	19.39	6790	61			0	37		stated	(Touchette et al. 2021)					0	37	37	cellular organisms; Eukaryota; Opisthokonta; Fungi; Dikarya; Basidiomycota; Pucciniomycotina; Microbotryomycetes; Sporidiobolales; Sporidiobolaceae; Rhodotorula
	From Literature	Rhodotorula glutinis (Fresen.) F.C. Harrison 1927	Rhodotorula glutinis		20.088	8277	67.65		JGI	0	33	33	Model	(He et al. 2015)			https://onlinelibrary.wiley.com/doi/epdf/10.1002/yea.3095		0	33	33	cellular organisms; Eukaryota; Opisthokonta; Fungi; Dikarya; Basidiomycota; Pucciniomycotina; Microbotryomycetes; Sporidiobolales; Sporidiobolaceae; Rhodotorula	0.621522	8277	4161711	0.382382	586929	31.151	5245	1123	727	468	300	192	95	58	38	31	5636	3799	1710	1141	681	448	320	235	140	114	107
	From Literature	Rhodotorula graminis Di Menna 1958	Rhodotorula graminis		21.014	7283	67.5		Uniprot	21	36	15	Model	(Myint et al. 2020)					21	36	15	cellular organisms; Eukaryota; Opisthokonta; Fungi; Dikarya; Basidiomycota; Pucciniomycotina; Microbotryomycetes; Sporidiobolales; Sporidiobolaceae; Rhodotorula	0.518966	7225	3635185	0.382486	560923	34.3323	4625	848	545	392	287	211	128	89	48	52	4775	3316	1645	994	660	436	301	218	165	127	112
	From Literature	Rhodotorula mucilaginosa (A. Jörg.) F.C. Harrison 1927	Rhodotorula mucilaginosa		19.993	7872	62		JGI	4	36	32	Model	(Lario et al. 2020)			https://www.sciencedirect.com/science/article/pii/S0944501319306159		4	36	32	cellular organisms; Eukaryota; Opisthokonta; Fungi; Dikarya; Basidiomycota; Pucciniomycotina; Microbotryomycetes; Sporidiobolales; Sporidiobolaceae; Rhodotorula	0.588446	7934	3921599	0.391085	608863	33.6076	4841	1122	711	447	339	195	136	68	43	32	5278	3886	1809	1138	707	472	327	238	161	142	106
	From Uniprot	Rhodotorula toruloides (I. Banno) Q.M. Wang, F.Y. Bai, M. Groenew. & Boekhout 2015	Rhodosporidium toruloides		20.343	8100	61.76		Uniprot	10	30		Stated	(Banno 1967)					10	30	20	cellular organisms; Eukaryota; Opisthokonta; Fungi; Dikarya; Basidiomycota; Pucciniomycotina; Microbotryomycetes; Sporidiobolales; Sporidiobolaceae; Rhodotorula	0.265502	2816	1800369	0.396661	269302	37.7077	1657	447	307	175	95	72	28	13	15	7	2650	1822	797	535	305	219	147	89	75	45	48
	From Literature	Rozella allomycetis Foust 1937	Rozella allomycis		12.66	6522	35.1		Uniprot	18	40	22	Stated	(Perry 1967)					18	40	22	cellular organisms; Eukaryota; Opisthokonta; Fungi; Fungi incertae sedis; Cryptomycota; Cryptomycota incertae sedis; Rozella	0.585688	6337	2471604	0.22622	53309	5.55941	5933	217	74	44	23	18	14	7	1	6	848	380	141	68	45	31	11	11	8	1	8
	From Literature	Russula emetica (Schaeff.) Pers. 1796	Russula emetica		55.121	13215	50.6		NCBI	10	33	23	Model	(Hacskaylo et al. 1965)					10	33	23	cellular organisms; Eukaryota; Opisthokonta; Fungi; Dikarya; Basidiomycota; Agaricomycotina; Agaricomycetes; Agaricomycetes incertae sedis; Russulales; Russulaceae; Russula	0.288301	13214	5297145	0.318883	536423	20.1974	9915	1296	744	459	339	197	121	74	35	34	5570	3499	1564	948	608	404	249	197	142	115	94
	From Literature	Russula virescens (Schaeff.) Fr. 1836	Russula virescens		64.3942	18638	49.84	(Li et al. 2018)		15	38	23	Model	(Saensuk and Suntararak 2018)					15	38	23	cellular organisms; Eukaryota; Opisthokonta; Fungi; Dikarya; Basidiomycota; Agaricomycotina; Agaricomycetes; Agaricomycetes incertae sedis; Russulales; Russulaceae; Russula
	From Literature	Saccharomyces arboricola F.Y. Bai & S.A. Wang 2008	Saccharomyces arboricola		11.486	5309	38.6755		Uniprot	4	35	31	Stated	(Winans et al. 2020)					4	35	31	cellular organisms; Eukaryota; Opisthokonta; Fungi; Dikarya; Ascomycota; saccharomyceta; Saccharomycotina; Saccharomycetes; Saccharomycetales; Saccharomycetaceae; Saccharomyces	0.475518	3653	1820601	0.287267	106600	14.2584	2988	360	147	83	35	21	10	3	3	3	1388	855	395	169	126	74	50	41	15	19	13
	From Literature	Saccharomyces bayanus Sacc. 1895	Saccharomyces bayanus		11.67	5370	39.85			2.37	38.86	36.49	Stated	(Salvadó et al. 2011)					2.37	38.86	36.49	cellular organisms; Eukaryota; Opisthokonta; Fungi; Dikarya; Ascomycota; saccharomyceta; Saccharomycotina; Saccharomycetes; Saccharomycetales; Saccharomycetaceae; Saccharomyces
	From Literature	Saccharomyces cerevisiae (Desm.) Meyen 1838	Saccharomyces cerevisiae		11.6964	6445.75	38.2		Uniprot	2.84	45.39	42.55	Graph	(Salvadó et al. 2011)					2.84	45.39	42.55	cellular organisms; Eukaryota; Opisthokonta; Fungi; Dikarya; Ascomycota; saccharomyceta; Saccharomycotina; Saccharomycetes; Saccharomycetales; Saccharomycetaceae; Saccharomyces	0.753514	6060	2937795	0.275754	181570	13.9753	4980	589	238	117	73	36	10	8	6	3	2405	1374	560	323	153	184	82	67	63	27	25
	From Literature	Saccharomyces eubayanus J.P. Samp., Libkind, Hittinger, P. Gonç., E. Valério, C. Gonç., Dover & M. Johnst. 2011	Saccharomyces eubayanus		11.67	5370	39.3		NCBI	7	38	31	Model	(Hebly et al. 2015)					7	38	31	cellular organisms; Eukaryota; Opisthokonta; Fungi; Dikarya; Ascomycota; saccharomyceta; Saccharomycotina; Saccharomycetes; Saccharomycetales; Saccharomycetaceae; Saccharomyces	0.688361	5379	2677724	0.289666	170083	15.2605	4364	529	241	114	58	41	14	12	3	3	2226	1305	563	338	168	112	78	59	27	24	22
	From Literature	Saccharomyces jurei S. Naseeb, S.A. James, H. Alsammar, C. Michaels, B. Gini, C. Nueno-Palop, C.J. Bond, H. McGhie, I.N. Roberts & D. Delneri 2017	Saccharomyces jurei		11.76	5794	37.9			12	37	25	Stated	(Naseeb et al. 2018)					12	37	25	cellular organisms; Eukaryota; Opisthokonta; Fungi; Dikarya; Ascomycota; saccharomyceta; Saccharomycotina; Saccharomycetes; Saccharomycetales; Saccharomycetaceae; Saccharomyces
	From Literature	Saccharomyces kudriavzevii G.I. Naumov, S.A. James, E.S. Naumova, E.J. Louis & I.N. Roberts 2000	Saccharomyces kudriavzevii		10.2875	3764	40.5		Uniprot	4.29	36.8	32.51	Graph	(Salvadó et al. 2011)					4.29	36.8	32.51	cellular organisms; Eukaryota; Opisthokonta; Fungi; Dikarya; Ascomycota; saccharomyceta; Saccharomycotina; Saccharomycetes; Saccharomycetales; Saccharomycetaceae; Saccharomyces	0.44869	3745	1538632	0.281277	85101	11.4561	3149	312	135	69	36	18	13	7	4	2	1253	682	275	174	72	41	35	28	17	11	12
	From Literature	Saccharomyces mikatae G.I. Naumov, S.A. James, E.S. Naumova, E.J. Louis & I.N. Roberts 2000	Saccharomyces mikatae		11.6312	5849	37.4		Mycocosm	1.79	40.2	38.41	Stated	(Salvadó et al. 2011)					1.79	40.2	38.41	cellular organisms; Eukaryota; Opisthokonta; Fungi; Dikarya; Ascomycota; saccharomyceta; Saccharomycotina; Saccharomycetes; Saccharomycetales; Saccharomycetaceae; Saccharomyces	0.723387	5576	2804618	0.278948	146859	12.6261	4697	469	222	93	49	23	11	5	1	6	2118	1230	476	254	135	89	61	44	32	23	14
	From Literature	Saccharomyces paradoxus Bach.-Raich. 1914	Saccharomyces paradoxus		11.7809	5542	38.5		Mycocosm	1.69	41.65	39.96	Stated	(Salvadó et al. 2011)					1.69	41.65	39.96	cellular organisms; Eukaryota; Opisthokonta; Fungi; Dikarya; Ascomycota; saccharomyceta; Saccharomycotina; Saccharomycetes; Saccharomycetales; Saccharomycetaceae; Saccharomyces	0.707931	5528	2780023	0.283503	160155	13.7867	4562	516	238	103	49	33	13	6	5	3	2169	1261	526	300	179	109	61	31	35	28	16
	From Literature	Saccharomyces pastorianus Reess 1870	Saccharomyces pastorianus	Saccharomyces carlsbergensis	23.0346	10760	39.0694		Mycocosm	21	34	13	Model	(Chen et al. 2022)					21	34	13	cellular organisms; Eukaryota; Opisthokonta; Fungi; Dikarya; Ascomycota; saccharomyceta; Saccharomycotina; Saccharomycetes; Saccharomycetales; Saccharomycetaceae; Saccharomyces	0.685091	10760	5260269	0.288817	319267	14.3304	8812	1031	457	205	120	75	29	15	11	5	4170	2548	1095	601	303	210	133	93	63	50	48
	From Literature	Saccharomycopsis fibuligera (Lindner) Klöcker 1924	Saccharomycopsis fibuligera		19.4308	6155	38.2188	(Choo et al. 2016)		4.41	37.8	33.39	Stated	(Burgain et al. 2015)					4.41	37.8	33.39	cellular organisms; Eukaryota; Opisthokonta; Fungi; Dikarya; Ascomycota; saccharomyceta; Saccharomycotina; Saccharomycetes; Ascoideales; Saccharomycopsidaceae; Saccharomycopsis
	From Literature	Saitozyma podzolica (Babeva & Reshetova) Xin Zhan Liu, F.Y. Bai, M. Groenew. & Boekhout 2015	Cryptococcus podzolicus	Saitozyma podzolica	58.5896	10224	59.9		Uniprot	4	30	26	Stated	(Robert et al. 2015)					4	30	26	cellular organisms; Eukaryota; Opisthokonta; Fungi; Dikarya; Basidiomycota; Agaricomycotina; Tremellomycetes; Tremellales; Trimorphomycetaceae; Saitozyma	0.256771	10205	5014707	0.370775	684802	29.3969	6701	1286	819	528	382	228	114	75	33	39	6378	4304	2063	1288	836	555	383	270	201	156	113
	Oomycete search	Saprolegnia parasitica Coker 1923	Saprolegnia parasitica		53.1	20435	58.6			4	40		model						4	40	36	cellular organisms; Eukaryota; Sar; Stramenopiles; Oomycota; Saprolegniales; Saprolegniaceae; Saprolegnia; Saprolegnia parasitica	0.489569	20121	8665364	0.255964	328325	9.88803	17556	1296	560	301	168	93	59	35	22	31	4314	2437	915	536	301	201	151	99	78	65	48
	From Literature	Sarcodon imbricatus (L.) P. Karst. 1881	Sarcodon aspratus		34.7	12541	46.27	(Li et al. 2018)		7	33	26	Model	(Joo et al. 2004)					7	33	26	cellular organisms; Eukaryota; Opisthokonta; Fungi; Dikarya; Basidiomycota; Agaricomycotina; Agaricomycetes; Agaricomycetes incertae sedis; Thelephorales; Thelephoraceae; Sarcodon
	From Literature following UniProt	Sarocladium terricola (J.H. Mill., Giddens & A.A. Foster) A. Giraldo, Gené & Guarro 2014	Sarocladium terricola		34	12033	52	(Tian et al. 2022)		15	35		Stated	(Giraldo et al. 2015)					15	35	20	cellular organisms; Eukaryota; Opisthokonta; Fungi; Dikarya; Ascomycota; saccharomyceta; Pezizomycotina; leotiomyceta; sordariomyceta; Sordariomycetes; Hypocreomycetidae; Hypocreales; Sarocladiaceae; Sarocladium
x	Undermind Search	Saxispiralis lemnorum D.S. Paiva & A. Portugal 2023	Saxispiralis lemnorum		25.8	7957	57.5	(Paiva et al. 2024)		15	28		stated	(Paiva et al. 2023)					15	28	13	cellular organisms; Eukaryota; Opisthokonta; Fungi; Dikarya; Ascomycota; saccharomyceta; Pezizomycotina; leotiomyceta; dothideomyceta; Dothideomycetes; Dothideomycetidae; Mycosphaerellales; Aeminiaceae; Saxispiralis
	From Literature	Scheffersomyces shehatae (H.R. Buckley & Uden) H. Urbina & M. Blackw. 2012	Candida shehatae	Scheffersomyces insectosa	16.623	6035	40.35		JGI	10	40	30	Model	(Tanimura et al. 2012)					10	40	30	cellular organisms; Eukaryota; Opisthokonta; Fungi; Dikarya; Ascomycota; saccharomyceta; Saccharomycotina; Pichiomycetes; Serinales; Debaryomycetaceae; Scheffersomyces	0.552609	6035	3062007	0.274835	176813	14.4696	5036	517	237	126	67	23	17	6	2	4	2236	1321	540	294	215	125	63	45	36	31	31
	From Literature	Scheffersomyces stipitis (Pignal) Kurtzman & M. Suzuki 2010	Pichia stipitis	Scheffersomyces stipitis	15.332	5900.5	41.1		Uniprot	8	39	31	Model	(du Preez et al. 1986)					8	39	31	cellular organisms; Eukaryota; Opisthokonta; Fungi; Dikarya; Ascomycota; saccharomyceta; Saccharomycotina; Pichiomycetes; Serinales; Debaryomycetaceae; Scheffersomyces	0.558057	5797	2852044	0.270554	143940	12.508	4942	430	200	114	57	25	19	5	2	3	1878	1078	425	248	152	100	63	52	37	26	21
	From Literature	Schizophyllum commune Fr. 1815	Schizophyllum commune		37.5134	13858.8	57.6		Uniprot	12	39	27	Model	(Imtiaj et al. 2008)	4	45	11		4	45	34	cellular organisms; Eukaryota; Opisthokonta; Fungi; Dikarya; Basidiomycota; Agaricomycotina; Agaricomycetes; Agaricomycetidae; Agaricales; Schizophyllineae; Schizophyllaceae; Schizophyllum	0.470345	13124	5881408	0.340002	653463	24.6756	9472	1311	806	529	358	275	171	89	63	50	5634	3789	1763	1188	765	502	381	242	194	164	128
	From Literature	Schizosaccharomyces cryophilus Helston, J.A. Box, Wen Tang & Peter Baumann 2010	Schizosaccharomyces cryophilus		11.5548	5180	37.7		Uniprot	16	30	14	Stated	(Helston et al. 2010)					16	30	14	cellular organisms; Eukaryota; Opisthokonta; Fungi; Dikarya; Ascomycota; Taphrinomycotina; Schizosaccharomycetes; Schizosaccharomycetales; Schizosaccharomycetaceae; Schizosaccharomyces	0.604111	5135	2326793	0.274143	121653	12.6426	4287	420	194	109	50	36	18	9	6	6	1497	939	369	201	124	75	48	40	36	14	18
	From Literature	Schizosaccharomyces octosporus Beij. 1897	Schizosaccharomyces octosporus		11.6345	4986	37.9		NCBI	16	34	18	stated	(Van Uden 1985)					16	34	18	cellular organisms; Eukaryota; Opisthokonta; Fungi; Dikarya; Ascomycota; Taphrinomycotina; Schizosaccharomycetes; Schizosaccharomycetales; Schizosaccharomycetaceae; Schizosaccharomyces	0.593675	4986	2302372	0.279264	128901	13.7672	4133	405	192	116	62	35	20	12	3	8	1560	929	364	240	133	86	63	39	22	21	25
	From Literature	Schizosaccharomyces pombe Lindner 1893	Schizosaccharomyces pombe		12.612	5134	36		Uniprot	15	40	25	Stated	(Helston et al. 2010)					15	40	25	cellular organisms; Eukaryota; Opisthokonta; Fungi; Dikarya; Ascomycota; Taphrinomycotina; Schizosaccharomycetes; Schizosaccharomycetales; Schizosaccharomycetaceae; Schizosaccharomyces	0.565974	5117	2379355	0.25726	99761	10.1089	4455	357	148	69	39	21	12	6	4	6	1338	816	304	162	101	59	41	23	24	9	8
	Togashi database	Sclerospora graminicola (Sacc.) J. Schröt. 1886	sclerospora graminicola		299.9	65404	47.5	(Srivastava et al. 2024)					Togashi	(Bebber et al. 2020)	5	38	69		5	38	33	cellular organisms; Eukaryota; Sar; Stramenopiles; Oomycota; Peronosporales; Peronosporaceae; Sclerospora
	From Literature	Sclerotinia borealis Bubák & Vleugel 1917	Sclerotinia borealis		39.4501	10166	41.9		Uniprot	-5	15	20	Stated	(Ward 1966)					-5	15	20	cellular organisms; Eukaryota; Opisthokonta; Fungi; Dikarya; Ascomycota; saccharomyceta; Pezizomycotina; leotiomyceta; sordariomyceta; Leotiomycetes; Helotiales; Sclerotiniaceae; Sclerotinia	0.393048	10165	5168600	0.349033	565579	24.9833	7234	1145	710	411	293	168	87	57	47	13	5704	3882	1676	1061	593	431	285	205	123	105	89
	Togashi database	Sclerotinia minor Jagger 1920	sclerotinia minor		40	11182	42	(Yang et al. 2022)					Togashi	(Bebber et al. 2020)	0	32.5	11		0	32.5	32.5	cellular organisms; Eukaryota; Opisthokonta; Fungi; Dikarya; Ascomycota; saccharomyceta; Pezizomycotina; leotiomyceta; sordariomyceta; Leotiomycetes; Helotiales; Sclerotiniaceae; Sclerotinia
	From Uniprot	Sclerotinia nivalis I. Saito 1997	Sclerotinia nivalis		50.2	13276	39.5		Uniprot	8	28		Stated	(Saito 1997)					8	28	20	cellular organisms; Eukaryota; Opisthokonta; Fungi; Dikarya; Ascomycota; saccharomyceta; Pezizomycotina; leotiomyceta; sordariomyceta; Leotiomycetes; Helotiales; Sclerotiniaceae; Sclerotinia	0.339185	13085	5675702	0.329956	603234	21.2723	9743	1298	787	475	294	228	115	74	39	32	5807	3960	1727	1120	671	471	306	233	164	103	108
	From Literature	Sclerotinia sclerotiorum (Lib.) de Bary 1884	Sclerotinia sclerotiorum		38.33	14503	41.6		Uniprot	6	29	23	Graph	(Clarkson et al. 2014)	0	37	48		0	37	30	cellular organisms; Eukaryota; Opisthokonta; Fungi; Dikarya; Ascomycota; saccharomyceta; Pezizomycotina; leotiomyceta; sordariomyceta; Leotiomycetes; Helotiales; Sclerotiniaceae; Sclerotinia	0.410363	14445	5243077	0.320685	530885	17.3153	11255	1213	730	479	291	193	117	72	45	50	5294	3500	1590	965	578	383	279	190	152	92	101
	Togashi database	Serpula himantioides (Fr.) P. Karst. 1884	serpula himantioides		45.978	13805	44.57		JGI				Togashi	(Bebber et al. 2020)	3	36	25		3	36	33	cellular organisms; Eukaryota; Opisthokonta; Fungi; Dikarya; Basidiomycota; Agaricomycotina; Agaricomycetes; Agaricomycetidae; Boletales; Coniophorineae; Serpulaceae; Serpula	0.323966	13805	4965110	0.309282	394759	14.4738	10799	1183	704	393	259	170	110	73	44	70	4473	2868	1329	771	440	277	202	127	87	73	74
	From Literature	Serpula lacrymans (Wulfen) J. Schröt. 1888	Serpula lacrymans		44.889	13642	44.8		Uniprot	0	27	27	Stated	(Schmidt 2006)	3	32	23		0	32	28	cellular organisms; Eukaryota; Opisthokonta; Fungi; Dikarya; Basidiomycota; Agaricomycotina; Agaricomycetes; Agaricomycetidae; Boletales; Coniophorineae; Serpulaceae; Serpula	0.31047	14339	4645570	0.303067	329368	11.996	11487	1153	671	361	246	155	93	65	58	50	3961	2688	1126	606	350	243	151	99	66	49	43
	From Literature	Sodiomyces alcalophilus (G. Okada) Giraldo López & Crous 2019	Acremonium alcalophilum	Sodiomyces alcalophilus	54.42	9521	46.33		NCBI	12	38	26	Model	(Morgenstern et al. 2012)					12	38	26	cellular organisms; Eukaryota; Opisthokonta; Fungi; Dikarya; Ascomycota; saccharomyceta; Pezizomycotina; leotiomyceta; sordariomyceta; Sordariomycetes; Hypocreomycetidae; Glomerellales; Plectosphaerellaceae; Sodiomyces	0.23884	9497	4332564	0.365799	589382	30.6682	6436	1085	640	438	291	218	154	91	56	88	4755	3250	1456	981	636	462	310	224	189	138	115
	From Uniprot	Sordaria macrospora Auersw. 1866	Sordaria macrospora		39.4	10804	52		Uniprot	4	42		Model	(Traeger and Nowrousian 2015)					4	42	38	cellular organisms; Eukaryota; Opisthokonta; Fungi; Dikarya; Ascomycota; saccharomyceta; Pezizomycotina; leotiomyceta; sordariomyceta; Sordariomycetes; Sordariomycetidae; Sordariales; Sordariaceae; Sordaria	0.381721	9890	5013263	0.389031	776590	35.6186	6072	1295	886	561	402	275	169	111	69	50	6349	4551	2108	1350	884	629	449	302	197	176	149
	Togashi database	Sporisorium reilianum (J.G. Kühn) Langdon & Full. 1978	sporisorium reilianum		18.386	6648	59.5		Mycocosm				Togashi	(Bebber et al. 2020)	16	36	6		16	36	20	cellular organisms; Eukaryota; Opisthokonta; Fungi; Dikarya; Basidiomycota; Ustilaginomycotina; Ustilaginomycetes; Ustilaginales; Ustilaginaceae; Sporisorium	0.648549	6682	3974743	0.386777	593963	34.7308	4139	955	666	406	241	136	74	33	16	16	5858	4039	1883	1105	643	433	323	219	127	144	106
	Togashi database	Sporisorium sorghi Ehrenb. ex Link 1825	sporisorium sorghi		24.8	8577	55.5	(Steins et al. 2023)					Togashi	(Bebber et al. 2020)	10	35	8		10	35	25	cellular organisms; Eukaryota; Opisthokonta; Fungi; Dikarya; Basidiomycota; Ustilaginomycotina; Ustilaginomycetes; Ustilaginales; Ustilaginaceae; Sporisorium
	From Literature	Sporobolomyces roseus Kluyver & C.B. Niel 1924	Sporobolomyces roseus		21.173	5536	49.35			0	25	25	Stated	(Białkowska et al. 2018)					0	25	25	cellular organisms; Eukaryota; Opisthokonta; Fungi; Dikarya; Basidiomycota; Pucciniomycotina; Microbotryomycetes; Sporidiobolales; Sporidiobolaceae; Sporobolomyces
	From Literature	Sporothrix variecibata Roets, Z.W. de Beer & Crous 2008	Sporothrix variecibatus		38.87	10411	52.94	(Huang et al. 2020a)		7	35	28	Model	(Roets et al. 2008)					7	35	28	cellular organisms; Eukaryota; Opisthokonta; Fungi; Dikarya; Ascomycota; saccharomyceta; Pezizomycotina; leotiomyceta; sordariomyceta; Sordariomycetes; Sordariomycetidae; Ophiostomatales; Ophiostomataceae; Sporothrix
	From Literature	Starmerella stellata (Kroemer & Krumbholz) C.A. Rosa & Lachance 2018	Candida stellata	Starmerella stellata	9.5233		47.5			2.8	37	34.2	Stated	(Salvadó et al. 2011)					2.8	37	34.2	cellular organisms; Eukaryota; Opisthokonta; Fungi; Dikarya; Ascomycota; saccharomyceta; Saccharomycotina; Dipodascomycetes; Dipodascales; Trichomonascaceae; Starmerella
	Togashi database	Stemphylium vesicarium (Wallr.) E.G. Simmons 1969	stemphylium vesicarium	Helminthosporium vesicarium	38.7	12309	50.5	(Gazzetti et al. 2019)					Togashi	(Bebber et al. 2020)	0	37	6		0	37	37	cellular organisms; Eukaryota; Opisthokonta; Fungi; Dikarya; Ascomycota; saccharomyceta; Pezizomycotina; leotiomyceta; dothideomyceta; Dothideomycetes; Pleosporomycetidae; Pleosporales; Pleosporineae; Pleosporaceae; Stemphylium
	Togashi database	Stenocarpella maydis (Berk.) B. Sutton 1980	stenocarpella maydis		54.6	13027	51.5						Togashi	(Bebber et al. 2020)	10	40	24		10	40	30	cellular organisms; Eukaryota; Opisthokonta; Fungi; Dikarya; Ascomycota; saccharomyceta; Pezizomycotina; leotiomyceta; sordariomyceta; Sordariomycetes; Sordariomycetidae; Diaporthales; Diaporthaceae; Stenocarpella
	From Literature	Stereum hirsutum (Willd.) Pers. 1800	Stereum hirsutum		46.5116	14072	51.3		Uniprot	4	38	34	Graph	(Boddy 1983)	3	35	8		3	38	33	cellular organisms; Eukaryota; Opisthokonta; Fungi; Dikarya; Basidiomycota; Agaricomycotina; Agaricomycetes; Agaricomycetes incertae sedis; Russulales; Stereaceae; Stereum	0.0453067	1613	702429	0.333649	80449	22.8791	1182	152	108	56	37	39	18	9	7	5	732	455	216	150	94	57	46	29	37	25	11
	Togashi database	Stigmina carpophila (Lév.) M.B. Ellis 1959	stigmina carpophila	Wilsonomyces Carpophilus	29.9	10901		(Concia et al. 2009)					Togashi	(Bebber et al. 2020)	4	37.5	3		4	37.5	33.5	cellular organisms; Eukaryota; Opisthokonta; Fungi; Dikarya; Ascomycota; saccharomyceta; Pezizomycotina; leotiomyceta; dothideomyceta; Dothideomycetes; Dothideomycetes incertae sedis; Wilsonomyces
	Togashi database	Stromatinia cepivora (Berk.) Whetzel 1945	stromatinia cepivora		55.7	11003	36		NCBI				Togashi	(Bebber et al. 2020)	5	29	23		5	29	24	cellular organisms; Eukaryota; Opisthokonta; Fungi; Dikarya; Ascomycota; saccharomyceta; Pezizomycotina; leotiomyceta; sordariomyceta; Leotiomycetes; Helotiales; Sclerotiniaceae; Stromatinia	0.291413	11107	5410569	0.339772	601001	24.5719	8040	1150	723	458	316	178	114	68	33	27	5662	3835	1794	1126	670	482	334	213	155	120	114
	From Literature	Stropharia rugosoannulata Farl. ex Murrill 1922	Stropharia rugosoannulata		49.5	17683	47.73	(Li et al. 2018)	JGI	10	34	24	Model	(Furlan et al. 1997, Jeon and Ka 2014)					10	34	24	cellular organisms; Eukaryota; Opisthokonta; Fungi; Dikarya; Basidiomycota; Agaricomycotina; Agaricomycetes; Agaricomycetidae; Agaricales; Agaricineae; Strophariaceae; Stropharia	0.489624	17978	8078797	0.309066	741136	19.0006	13763	1705	999	601	412	230	121	82	37	28	7642	5067	2261	1321	811	545	358	246	162	167	98
	From Literature	Suhomyces bokatorum (S.O. Suh & M. Blackw.) M. Blackw. & Kurtzman 2016	Candida bokatorum	Suhomyces bokatorum	14.7814		45.7			0	35	35	Stated	(Robert et al. 2015)					0	35	35	cellular organisms; Eukaryota; Opisthokonta; Fungi; Dikarya; Ascomycota; saccharomyceta; Saccharomycotina; Pichiomycetes; Serinales; Debaryomycetaceae; Suhomyces
	From Literature	Suhomyces bribrorum (S.O. Suh & M. Blackw.) M. Blackw. & Kurtzman 2016	Candida bribrorum	Suhomyces bribrorum	13.9879		41.2			0	35	35	Stated	(Robert et al. 2015)					0	35	35	cellular organisms; Eukaryota; Opisthokonta; Fungi; Dikarya; Ascomycota; saccharomyceta; Saccharomycotina; Pichiomycetes; Serinales; Debaryomycetaceae; Suhomyces
	From Literature	Suhomyces chickasaworum (S.O. Suh & M. Blackw.) M. Blackw. & Kurtzman 2016	Candida chickasaworum		16.0762		23.9			0	35	35	Stated	(Robert et al. 2015)					0	35	35	cellular organisms; Eukaryota; Opisthokonta; Fungi; Dikarya; Ascomycota; saccharomyceta; Saccharomycotina; Pichiomycetes; Serinales; Debaryomycetaceae; Suhomyces
	From Literature	Suhomyces choctaworum (S.O. Suh & M. Blackw.) M. Blackw. & Kurtzman 2016	Candida choctaworum	Suhomyces choctaworum	11.5477		47.2			0	40	40	Stated	(Furlan et al. 1997, Robert et al. 2015)					0	40	40	cellular organisms; Eukaryota; Opisthokonta; Fungi; Dikarya; Ascomycota; saccharomyceta; Saccharomycotina; Pichiomycetes; Serinales; Debaryomycetaceae; Suhomyces
	From Literature	Suhomyces emberorum (S.O. Suh & M. Blackw.) M. Blackw. & Kurtzman 2016	Candida emberorum	Suhomyces emberorum	13.5172		40.8			0	40	40	Stated	(Robert et al. 2015)					0	40	40	cellular organisms; Eukaryota; Opisthokonta; Fungi; Dikarya; Ascomycota; saccharomyceta; Saccharomycotina; Pichiomycetes; Serinales; Debaryomycetaceae; Suhomyces
	From Literature	Suhomyces guaymorum (S.O. Suh & M. Blackw.) M. Blackw. & Kurtzman 2016	Candida guaymorum	Suhomyces guaymorum	13.2227		43.2			0	35	35	Stated	(Robert et al. 2015)					0	35	35	cellular organisms; Eukaryota; Opisthokonta; Fungi; Dikarya; Ascomycota; saccharomyceta; Saccharomycotina; Pichiomycetes; Serinales; Debaryomycetaceae; Suhomyces
	From Literature	Suhomyces kunorum (S.O. Suh & M. Blackw.) M. Blackw. & Kurtzman 2016	Candida kunorum	Suhomyces kunorum	13.69		46			0	35	35	Stated	(Robert et al. 2015)					0	35	35	cellular organisms; Eukaryota; Opisthokonta; Fungi; Dikarya; Ascomycota; saccharomyceta; Saccharomycotina; Pichiomycetes; Serinales; Debaryomycetaceae; Suhomyces
	From Literature	Suhomyces panamericanus (S.O. Suh & M. Blackw.) M. Blackw. & Kurtzman 2016	Candida panamericana	Suhomyces panamericanus	13.9702		46			0	35	35	Stated	(Robert et al. 2015)					0	35	35	cellular organisms; Eukaryota; Opisthokonta; Fungi; Dikarya; Ascomycota; saccharomyceta; Saccharomycotina; Pichiomycetes; Serinales; Debaryomycetaceae; Suhomyces
	From Literature	Suhomyces terraborum (S.O. Suh & M. Blackw.) M. Blackw. & Kurtzman 2016	Candida terraborum	Suhomyces terraborum	14.61		43.3			0	35	35	Stated	(Robert et al. 2015)					0	35	35	cellular organisms; Eukaryota; Opisthokonta; Fungi; Dikarya; Ascomycota; saccharomyceta; Saccharomycotina; Pichiomycetes; Serinales; Debaryomycetaceae; Suhomyces
	From Literature	Suhomyces wounanorum (S.O. Suh & M. Blackw.) M. Blackw. & Kurtzman 2016	Candida wounanorum	Suhomyces wounanorum	13.5061		41			0	35	35	Stated	(Robert et al. 2015)					0	35	35	cellular organisms; Eukaryota; Opisthokonta; Fungi; Dikarya; Ascomycota; saccharomyceta; Saccharomycotina; Pichiomycetes; Serinales; Debaryomycetaceae; Suhomyces
	From Literature	Suhomyces yuchorum (S.O. Suh & M. Blackw.) M. Blackw. & Kurtzman 2016	Candida yuchorum	Suhomyces yuchorum	13.1297		44.2			0	35	35	Stated	(Robert et al. 2015)					0	35	35	cellular organisms; Eukaryota; Opisthokonta; Fungi; Dikarya; Ascomycota; saccharomyceta; Saccharomycotina; Pichiomycetes; Serinales; Debaryomycetaceae; Suhomyces
	From Literature following UniProt	Suillus grevillei (Klotzsch) Singer 1945	Suillus grevillei	Suillus clintonianus	46.838	15530	48.48		NCBI	8	31		Model	(Jeon et al. 2012)					8	31	23	cellular organisms; Eukaryota; Opisthokonta; Fungi; Dikarya; Basidiomycota; Agaricomycotina; Agaricomycetes; Agaricomycetidae; Boletales; Suillineae; Suillaceae; Suillus	0.418109	15528	6527791	0.297817	515032	16.145	12247	1362	814	493	249	162	84	59	26	32	5872	3743	1590	905	521	377	264	149	116	89	95
	From Literature following UniProt	Suillus luteus (L.) Roussel 1796	Suillus luteus		41.859	14968	48		Uniprot	8	31		Model	(Jeon et al. 2012)					8	31	23	cellular organisms; Eukaryota; Opisthokonta; Fungi; Dikarya; Basidiomycota; Agaricomycotina; Agaricomycetes; Agaricomycetidae; Boletales; Suillineae; Suillaceae; Suillus	0.427774	18271	5968737	0.283288	437969	11.7772	15085	1395	745	404	251	165	93	57	33	43	5212	3181	1455	758	468	280	219	131	97	81	70
	From Literature	Suillus punctipes (Peck) Singer 1945	Suillus punctipes		48.707	14249	46.73		JGI	4	33	29	Model	(Hacskaylo et al. 1965)					4	33	29	cellular organisms; Eukaryota; Opisthokonta; Fungi; Dikarya; Basidiomycota; Agaricomycotina; Agaricomycetes; Agaricomycetidae; Boletales; Suillineae; Suillaceae; Suillus	0.354143	14249	5749747	0.28187	410475	13.8347	11564	1191	658	368	204	123	66	31	29	15	4920	3055	1374	694	424	272	191	140	85	60	65
	Togashi database	Synchytrium endobioticum (Schilb.) Percival 1909	synchytrium endobioticum		21.5	8031	47		Uniprot				Togashi	(Bebber et al. 2020)	0	30	18		0	30	30	cellular organisms; Eukaryota; Opisthokonta; Fungi; Fungi incertae sedis; Chytridiomycota; Chytridiomycota incertae sedis; Chytridiomycetes; Synchytriales; Synchytriaceae; Synchytrium	0.522852	7895	3747107	0.323782	295581	18.1843	5947	1009	467	213	133	58	22	23	11	12	3778	2378	977	507	300	198	130	85	74	37	43
	Togashi database	Syzygites megalocarpus Ehrenb. 1818	syzygites megalocarpus		26.154	10698	34.19		JGI				Togashi	(Bebber et al. 2020)	5	30	3		5	30	25	cellular organisms; Eukaryota; Opisthokonta; Fungi; Fungi incertae sedis; Mucoromycota; Mucoromycotina; Mucoromycetes; Mucorales; Mucorineae; Rhizopodaceae; Syzygites	0.529907	10698	4619731	0.265837	165313	8.70275	9554	628	253	117	64	40	25	8	6	3	2492	1213	481	263	153	85	67	30	34	17	15
	From Uniprot	Talaromyces amestolkiae N. Yilmaz, Houbraken, Frisvad & Samson 2012	Talaromyces amestolkiae		33.7	10404	46.5		Uniprot	7	42		Model	(Nguyen et al. 2016b)					7	42	35	cellular organisms; Eukaryota; Opisthokonta; Fungi; Dikarya; Ascomycota; saccharomyceta; Pezizomycotina; leotiomyceta; Eurotiomycetes; Eurotiomycetidae; Eurotiales; Trichocomaceae; Talaromyces; Talaromyces sect. Talaromyces	0.504583	10407	5668149	0.308141	443199	19.8544	8227	885	493	335	193	119	71	37	27	20	4565	2971	1276	735	491	333	243	170	112	97	68
	From Literature	Talaromyces funiculosus (Thom) Samson, N. Yilmaz, Frisvad & Seifert 2011	Penicillium funiculosum		28.5282		46.5			8	43	35	Model	(Ito et al. 2001)					8	43	35	cellular organisms; Eukaryota; Opisthokonta; Fungi; Dikarya; Ascomycota; saccharomyceta; Pezizomycotina; leotiomyceta; Eurotiomycetes; Eurotiomycetidae; Eurotiales; Trichocomaceae; Talaromyces; Talaromyces sect. Talaromyces
	From Literature	Talaromyces islandicus (Sopp) Samson, N. Yilmaz, Frisvad & Seifert 2011	Penicillium islandicum	Talaromyces islandicus	34.716	9927	46.3		Uniprot	10	42	32	Stated	(Pitt and Hocking 2022)					10	42	32	cellular organisms; Eukaryota; Opisthokonta; Fungi; Dikarya; Ascomycota; saccharomyceta; Pezizomycotina; leotiomyceta; Eurotiomycetes; Eurotiomycetidae; Eurotiales; Trichocomaceae; Talaromyces; Talaromyces sect. Islandici	0.462312	9928	5349870	0.323378	490447	23.244	7519	950	527	334	253	161	93	45	21	25	4737	3153	1431	818	559	374	238	199	127	96	89
	From Literature	Talaromyces marneffei (Segretain, Capponi & Sureau) Samson, N. Yilmaz, Frisvad & Seifert 2011	Talaromyces marneffei		28.644	10638	46.7216		Uniprot	8	39	31	Stated	(Wang et al. 2023)					8	39	31	cellular organisms; Eukaryota; Opisthokonta; Fungi; Dikarya; Ascomycota; saccharomyceta; Pezizomycotina; leotiomyceta; Eurotiomycetes; Eurotiomycetidae; Eurotiales; Trichocomaceae; Talaromyces; Talaromyces sect. Talaromyces	0.538038	10028	5137183	0.321234	459986	21.6289	7627	958	571	356	206	135	89	48	19	19	4766	3027	1428	823	500	324	251	161	126	91	80
x	From Literature	Talaromyces pinophilus (Hedgc.) Samson, N. Yilmaz, Frisvad & Seifert 2011	Penicillium pinophilum	Talaromyces pinophilus	37.0933	10911	46.5		NCBI	8	38	30	Model	(Dhakar et al. 2014)					8	38	30	cellular organisms; Eukaryota; Opisthokonta; Fungi; Dikarya; Ascomycota; saccharomyceta; Pezizomycotina; leotiomyceta; Eurotiomycetes; Eurotiomycetidae; Eurotiales; Trichocomaceae; Talaromyces; Talaromyces sect. Talaromyces	0.465634	10912	5757299	0.308005	461681	20.0136	8587	933	532	346	214	124	81	50	21	24	4644	3070	1285	784	516	339	251	180	122	106	79
	Togashi database	Talaromyces purpureogenus Samson, N. Yilmaz, Houbraken, Spierenb., Seifert, Peterson, Varga & Frisvad 2011	talaromyces purpureogenus		29.1	9600	45.5	(Tian et al. 2021)					Togashi	(Bebber et al. 2020)	15	40	3		15	40	25	cellular organisms; Eukaryota; Opisthokonta; Fungi; Dikarya; Ascomycota; saccharomyceta; Pezizomycotina; leotiomyceta; Eurotiomycetes; Eurotiomycetidae; Eurotiales; Trichocomaceae; Talaromyces; Talaromyces sect. Talaromyces
	From Literature	Talaromyces stipitatus (Thom ex C.W. Emmons) C.R. Benj. 1955	Talaromyces stipitatus		35.6854	13252	46.1		Uniprot	7	41	34	Model	(Bharti et al. 2018)					7	41	34	cellular organisms; Eukaryota; Opisthokonta; Fungi; Dikarya; Ascomycota; saccharomyceta; Pezizomycotina; leotiomyceta; Eurotiomycetes; Eurotiomycetidae; Eurotiales; Trichocomaceae; Talaromyces; Talaromyces sect. Talaromyces	0.508769	12468	6051873	0.312425	496978	19.1068	9818	1100	582	392	261	143	74	48	25	25	5073	3335	1438	812	587	349	277	203	119	100	79
	Togashi database	Taphrina deformans (Berk.) Tul. 1866	taphrina deformans		13.364	4609	49.5		Uniprot				Togashi	(Bebber et al. 2020)	8.5	28	5		8.5	28	19.5	cellular organisms; Eukaryota; Opisthokonta; Fungi; Dikarya; Ascomycota; Taphrinomycotina; Taphrinomycetes; Taphrinales; Taphrinaceae; Taphrina	0.464225	4650	2067968	0.314167	139397	15.4873	3696	457	195	121	67	47	19	20	13	15	1747	1035	412	263	132	92	69	43	23	24	27
	From Literature	Tausonia pullulans (Lindner) Xin Zhan Liu, F.Y. Bai, M. Groenew. & Boekhout 2015	Tausonia pullulans	Guehomyces pullulans	22.111		58.5			-3	25	28	Stated	(Tsuji 2023)					-3	25	28	cellular organisms; Eukaryota; Opisthokonta; Fungi; Dikarya; Basidiomycota; Agaricomycotina; Tremellomycetes; Cystofilobasidiales; Mrakiaceae; Tausonia
	From Literature	Teunomyces atbi (S.O. Suh, N.H. Nguyen & M. Blackw.) Kurtzman & M. Blackw. 2016	Candida atbi	Teunomyces atbi	10.5453		43			4	35	31	Stated	(Robert et al. 2015)					4	35	31	cellular organisms; Eukaryota; Opisthokonta; Fungi; Dikarya; Ascomycota; saccharomyceta; Saccharomycotina; Pichiomycetes; Serinales; Debaryomycetaceae; Teunomyces
	From Literature	Teunomyces lycoperdinae (S.O. Suh, N.H. Nguyen & M. Blackw.) Kurtzman & M. Blackw. 2016	Candida lycoperdinae	Teunomyces lycoperdinae	10.3265		41.9			0	35	35	Stated	(Robert et al. 2015)					0	35	35	cellular organisms; Eukaryota; Opisthokonta; Fungi; Dikarya; Ascomycota; saccharomyceta; Saccharomycotina; Pichiomycetes; Serinales; Debaryomycetaceae; Teunomyces
	From Literature	Teunomyces pallodes (S.O. Suh, N.H. Nguyen & M. Blackw.) Kurtzman & M. Blackw. 2016	Candida pallodes	Teunomyces pallodes	10.9205		42			0	35	35	Stated	(Robert et al. 2015)					0	35	35	cellular organisms; Eukaryota; Opisthokonta; Fungi; Dikarya; Ascomycota; saccharomyceta; Saccharomycotina; Pichiomycetes; Serinales; Debaryomycetaceae; Teunomyces
	From Literature	Teunomyces panamensis (S.O. Suh, N.H. Nguyen & M. Blackw.) Kurtzman & M. Blackw. 2016	Candida panamensis	Teunomyces panamensis	10.5317		41.8			0	35	35	Stated	(Robert et al. 2015)					0	35	35	cellular organisms; Eukaryota; Opisthokonta; Fungi; Dikarya; Ascomycota; saccharomyceta; Saccharomycotina; Pichiomycetes; Serinales; Debaryomycetaceae; Teunomyces
	From Literature	Teunomyces tritomae (S.O. Suh, N.H. Nguyen & M. Blackw.) Kurtzman & M. Blackw. 2016	Candida tritomae	Teunomyces tritomae	10.5366		41			0	40	40	Stated	(Robert et al. 2015)					0	40	40	cellular organisms; Eukaryota; Opisthokonta; Fungi; Dikarya; Ascomycota; saccharomyceta; Saccharomycotina; Pichiomycetes; Serinales; Debaryomycetaceae; Teunomyces
	From Literature	Thamnidium elegans Link 1809	Thamnidium elegans		34.252	13104	33.1		Uniprot	0	27	27	Stated	(Pitt and Hocking 2022)					0	27	27	cellular organisms; Eukaryota; Opisthokonta; Fungi; Fungi incertae sedis; Mucoromycota; Mucoromycotina; Mucoromycetes; Mucorales; Mucorineae; Mucoraceae; Thamnidium	0.380934	9698	4349251	0.282129	207992	11.3878	8302	695	330	171	93	44	30	7	13	13	2904	1576	631	345	221	124	65	60	41	34	20
	From Uniprot	Thelephora terrestris Ehrh. ex Fr. 1821	Thelephora terrestris		40.733	13338	51.5		Uniprot	4	30		Model	(Plummer 1984)					4	30	26	cellular organisms; Eukaryota; Opisthokonta; Fungi; Dikarya; Basidiomycota; Agaricomycotina; Agaricomycetes; Agaricomycetes incertae sedis; Thelephorales; Thelephoraceae; Thelephora	0.427935	13184	5810359	0.323077	535749	20.1924	9938	1414	770	417	279	175	88	57	25	21	5905	3588	1675	964	574	405	266	199	119	109	69
	From Literature	Thermoascus aurantiacus Miehe 1907	Thermoascus aurantiacus		28.49	8761	55.697		NCBI	31	61	30	Stated	(Mouchacca 1997)					31	61	30	cellular organisms; Eukaryota; Opisthokonta; Fungi; Dikarya; Ascomycota; saccharomyceta; Pezizomycotina; leotiomyceta; Eurotiomycetes; Eurotiomycetidae; Eurotiales; Thermoascaceae; Thermoascus	0.450562	8761	4278839	0.348574	548478	30.449	5971	1048	624	404	284	201	116	60	28	25	4750	3172	1469	894	538	400	308	226	154	142	115
	From Literature	Thermoascus crustaceus (Apinis & Chesters) Stolk 1965	Thermoascus crustaceus		31.413	10453	49.2		NCBI	21	55	34	Model	(Morgenstern et al. 2012)					21	55	34	cellular organisms; Eukaryota; Opisthokonta; Fungi; Dikarya; Ascomycota; saccharomyceta; Pezizomycotina; leotiomyceta; Eurotiomycetes; Eurotiomycetidae; Eurotiales; Thermoascaceae; Thermoascus	0.445851	10452	4668505	0.358974	581023	27.163	7192	1228	731	453	323	241	129	75	44	36	5187	3373	1560	1000	627	417	318	211	151	131	106
	From Literature	Thermoascus thermophilus (Sopp) Arx 1970	Thermoascus thermophilus	Dactylomyces thermophilus	24.77	6884	52.72		NCBI	20	52.5	32.5	Stated	(Deploey 1990)					20	52.5	32.5	cellular organisms; Eukaryota; Opisthokonta; Fungi; Dikarya; Ascomycota; saccharomyceta; Pezizomycotina; leotiomyceta; Eurotiomycetes; Eurotiomycetidae; Eurotiales; Thermoascaceae; Thermoascus	0.342455	6881	2827534	0.374774	371950	27.1693	4542	818	527	324	248	159	111	65	48	39	3451	2324	1055	669	385	275	206	122	95	82	79
	From Literature	Thermocarpiscus australiensis (Tansey & M.A. Jack) X. Wei Wang & Houbraken 2022	Thielavia australiensis		28.862	10296	55.697		JGI	20	60	40	Model	(Morgenstern et al. 2012)					20	60	40	cellular organisms; Eukaryota; Opisthokonta; Fungi; Dikarya; Ascomycota; saccharomyceta; Pezizomycotina; leotiomyceta; sordariomyceta; Sordariomycetes; Sordariomycetidae; Sordariales; Chaetomiaceae; Thermocarpiscus	0.472418	10296	4544975	0.363568	616028	28.9561	6931	1219	792	475	333	228	147	81	48	42	5330	3673	1697	1056	635	494	348	243	158	150	144
x	From Literature	Thermochaetoides thermophila (La Touche) X. Wei Wang & Houbraken 2022	Chaetomium thermophilum	aka Thermochaetoides thermophila	28.322	7165	52.5		Uniprot	31	64	33	Model	(Morgenstern et al. 2012)					31	64	33	cellular organisms; Eukaryota; Opisthokonta; Fungi; Dikarya; Ascomycota; saccharomyceta; Pezizomycotina; leotiomyceta; sordariomyceta; Sordariomycetes; Sordariomycetidae; Sordariales; Chaetomiaceae; Thermochaetoides	0.415671	7186	3924214	0.378399	589009	36.4239	4429	1017	649	389	277	218	101	55	29	22	4780	3398	1680	1036	675	476	316	212	163	150	133
	From Literature	Thermomyces dupontii (Griffon & Maubl.) Houbraken & Samson 2014	Thermomyces dupontii	Talaromyces thermophilus	19.834	7560	53		NCBI	28	60	32	Stated	(Huang et al. 2020b)					28	60	32	cellular organisms; Eukaryota; Opisthokonta; Fungi; Dikarya; Ascomycota; saccharomyceta; Pezizomycotina; leotiomyceta; Eurotiomycetes; Eurotiomycetidae; Eurotiales; Trichocomaceae; Thermomyces	0.532871	7560	3522989	0.366709	494911	32.8466	4964	927	557	373	277	202	133	64	42	21	3907	2737	1302	797	559	375	272	209	137	135	111
x	From Literature	Thermomyces lanuginosus Tsikl. 1899	Thermomyces lanuginosus	Humicola lanuginosa, Humicola insolens	19.537	7185	52.2		NCBI	34	62	28	Model	(Morgenstern et al. 2012)					34	62	28	cellular organisms; Eukaryota; Opisthokonta; Fungi; Dikarya; Ascomycota; saccharomyceta; Pezizomycotina; leotiomyceta; Eurotiomycetes; Eurotiomycetidae; Eurotiales; Trichocomaceae; Thermomyces	0.578503	8128	3767407	0.366889	512645	31.3242	5336	986	605	420	310	213	122	58	52	26	4213	2835	1368	817	599	382	301	209	174	106	122
	From Literature	Thermomyces stellatus (Bunce) Apinis 1963	Thermomyces stellatus		29.55	10387	56.91		NCBI	16	52	36	Model	(Morgenstern et al. 2012)					16	52	36	cellular organisms; Eukaryota; Opisthokonta; Fungi; Dikarya; Ascomycota; saccharomyceta; Pezizomycotina; leotiomyceta; Eurotiomycetes; Eurotiomycetidae; Eurotiales; Trichocomaceae; Thermomyces	0.445461	10380	4387793	0.363915	558737	27.4103	7177	1198	704	450	325	204	149	82	58	33	4687	3028	1412	910	620	426	304	218	150	120	120
	From Literature	Thermothelomyces hinnuleus (Awao & Udagawa) Y. Marín, Stchigel, Guarro & Cano 2015	Myceliophthora hinnulea	Thermothelomyces hinnuleus	29.261	7392	56.5		NCBI	25	59	34	Model	(Morgenstern et al. 2012)					25	59	34	cellular organisms; Eukaryota; Opisthokonta; Fungi; Dikarya; Ascomycota; saccharomyceta; Pezizomycotina; leotiomyceta; sordariomyceta; Sordariomycetes; Sordariomycetidae; Sordariales; Chaetomiaceae; Thermothelomyces	0.32944	7355	3213244	0.369976	454373	30.7092	4791	883	567	414	243	179	123	80	41	34	3774	2554	1298	812	511	344	255	197	116	98	87
	From Literature	Thermothelomyces myriococcoides X. Wei Wang & Houbraken 2022	Myriococcum thermophilum	Thermothelomyces myriococcoides	31.687	8744	54.5		NCBI	25	55	30	Stated	(Lee et al. 2014)					25	55	30	cellular organisms; Eukaryota; Opisthokonta; Fungi; Dikarya; Ascomycota; saccharomyceta; Pezizomycotina; leotiomyceta; sordariomyceta; Sordariomycetes; Sordariomycetidae; Sordariales; Chaetomiaceae; Thermothelomyces	0.411899	8734	4350612	0.384887	679181	38.1287	5278	1196	780	512	337	250	176	99	57	49	5242	3640	1851	1095	738	523	372	266	168	149	160
	From Literature	Thermothelomyces thermophilus (Apinis) Y. Marín, Stchigel, Guarro & Cano 2015	Thermothelomyces thermophilus	Myceliophthora thermophila	38.7442	9110	51.4491		Uniprot	25	60	35	Stated	(Kumar and Edla Sujatha 2013, Siebecker 2021)			https://academic.oup.com/jambio/article-abstract/110/4/871/6720262		25	60	35	cellular organisms; Eukaryota; Opisthokonta; Fungi; Dikarya; Ascomycota; saccharomyceta; Pezizomycotina; leotiomyceta; sordariomyceta; Sordariomycetes; Sordariomycetidae; Sordariales; Chaetomiaceae; Thermothelomyces	0.333117	9079	4302111	0.374337	648245	34.6074	5714	1164	775	473	355	258	164	81	59	36	5251	3608	1740	1047	705	477	366	276	161	156	126
x	From Literature	Thermothielavioides terrestris (Apinis) X. Wei Wang & Houbraken 2019	Thielavia terrestris	Thermothielavioides terrestris	36.912	9813	54.7	(Berka et al. 2011)	Uniprot	32	50	18	Model	(Morgenstern et al. 2012)					32	50	18	cellular organisms; Eukaryota; Opisthokonta; Fungi; Dikarya; Ascomycota; saccharomyceta; Pezizomycotina; leotiomyceta; sordariomyceta; Sordariomycetes; Sordariomycetidae; Sordariales; Chaetomiaceae; Thermothielavioides	0.367792	9760	4525313	0.36102	618580	31.0133	6362	1206	772	486	335	253	148	85	51	62	5139	3706	1772	1053	703	496	338	254	176	158	109
	Togashi database	Tilletia laevis J.G. Kühn 1873	tilletia laevis		28.8	9799	56.5		NCBI				Togashi	(Bebber et al. 2020)	4	36	12		4	36	32	cellular organisms; Eukaryota; Opisthokonta; Fungi; Dikarya; Basidiomycota; Ustilaginomycotina; Exobasidiomycetes; Tilletiales; Tilletiaceae; Tilletia	0.535079	9799	5136762	0.410598	892400	36.8827	5617	1414	964	706	465	282	171	85	45	50	8182	5803	2715	1620	1032	709	524	339	249	215	168
	From Literature	Tilletiopsis washingtonensis Nyland 1950	Tilletiopsis washingtonensis		18.761	7011	67.5		Uniprot	4	22.5	18.5	Stated	(Thomas 2016)					4	22.5	18.5	cellular organisms; Eukaryota; Opisthokonta; Fungi; Dikarya; Basidiomycota; Ustilaginomycotina; Exobasidiomycetes; Entylomatales; Entylomatales incertae sedis; Tilletiopsis	0.578226	7005	3616034	0.396146	569474	33.5308	4319	945	622	441	277	199	101	53	22	26	5221	3634	1704	1049	644	471	316	209	159	108	89
	From Literature	Tolypocladium cylindrosporum W. Gams 1971	Tolypocladium cylindrosporum		31.697		57.95			4	29	25	graph	(Wang et al. 2022)					4	29	25	cellular organisms; Eukaryota; Opisthokonta; Fungi; Dikarya; Ascomycota; saccharomyceta; Pezizomycotina; leotiomyceta; sordariomyceta; Sordariomycetes; Hypocreomycetidae; Hypocreales; Ophiocordycipitaceae; Tolypocladium
	From Literature	Tolypocladium inflatum W. Gams 1971	Tolypocladium inflatum		30.348	9998	57.9		JGI	8	45	37	Stated	(Ramana Murthy et al. 1999)					8	45	37	cellular organisms; Eukaryota; Opisthokonta; Fungi; Dikarya; Ascomycota; saccharomyceta; Pezizomycotina; leotiomyceta; sordariomyceta; Sordariomycetes; Hypocreomycetidae; Hypocreales; Ophiocordycipitaceae; Tolypocladium	0.492307	9998	4980175	0.363088	611349	29.3658	6730	1237	750	460	328	207	132	75	46	33	5456	3773	1708	1083	695	434	348	218	159	124	114
	From Literature following UniProt	Trametes cingulata Berk. 1854	Trametes cingulata		34.7	14100	58		NCBI	14	55		Graph	(Mswaka and Magan 1999)					14	55	41	cellular organisms; Eukaryota; Opisthokonta; Fungi; Dikarya; Basidiomycota; Agaricomycotina; Agaricomycetes; Agaricomycetes incertae sedis; Polyporales; Polyporaceae; Trametes	0.500302	14108	5786830	0.34607	710781	24.5193	10027	1491	830	610	436	284	191	114	52	73	6235	4196	2011	1222	795	559	404	287	180	183	131
	Togashi database	Trametes gibbosa (Pers.) Fr. 1838	trametes gibbosa		33.1	12248	57		NCBI				Togashi	(Bebber et al. 2020)	10	40	3		10	40	30	cellular organisms; Eukaryota; Opisthokonta; Fungi; Dikarya; Basidiomycota; Agaricomycotina; Agaricomycetes; Agaricomycetes incertae sedis; Polyporales; Polyporaceae; Trametes	0.467149	12038	5154213	0.344841	573062	22.5003	8585	1331	815	491	332	200	126	75	59	24	5743	3741	1733	1019	634	481	300	197	124	138	109
	From Literature following UniProt	Trametes hirsuta (Wulfen) Lloyd 1924	Coriolus hirsutus	Trametes hirsuta	33.6	14598	57.6	(Pavlov Andrey et al. 2015)		23	41		Model	(Emelyanova 2005)	4	45	8		4	45	29.5	cellular organisms; Eukaryota; Opisthokonta; Fungi; Dikarya; Basidiomycota; Agaricomycotina; Agaricomycetes; Agaricomycetes incertae sedis; Polyporales; Polyporaceae; Trametes
x	Undermind Search	Trametes trogii Berk. 1850	Trametes trogii	Coriolopsis trogii	39.52	13211	55.5			28	42		stated	(Yan et al. 2015)					28	42	14	cellular organisms; Eukaryota; Opisthokonta; Fungi; Dikarya; Basidiomycota; Agaricomycotina; Agaricomycetes; Agaricomycetes incertae sedis; Polyporales; Polyporaceae; Coriolopsis
	From Literature	Trametes versicolor (L.) Lloyd 1921	Trametes versicolor	Coriolus versicolor	44.23	14951	57.3		Uniprot	4	38	34	Graph	(Boddy 1983)	0	40	15		0	40	37	cellular organisms; Eukaryota; Opisthokonta; Fungi; Dikarya; Basidiomycota; Agaricomycotina; Agaricomycetes; Agaricomycetes incertae sedis; Polyporales; Polyporaceae; Trametes	0.0243797	1022	359438	0.345437	36111	19.7113	736	101	65	49	34	15	7	5	5	5	378	240	111	54	47	20	22	15	9	8	6
	From Literature following UniProt	Trametopsis cervina (Schwein.) Tomšovský 2008	Trametes cervina		29.819	11836	52.17		NCBI	18	55		Graph	(Mswaka and Magan 1999)					18	55	37	cellular organisms; Eukaryota; Opisthokonta; Fungi; Dikarya; Basidiomycota; Agaricomycotina; Agaricomycetes; Agaricomycetes incertae sedis; Polyporales; Irpicaceae; Trametopsis	0.508445	11835	5053775	0.327089	527590	21.0421	8816	1131	709	438	280	203	130	61	35	32	5138	3444	1586	985	590	410	276	205	135	104	100
	From Literature	Triangularia anserina (Rabenh.) X. Wei Wang & Houbraken 2019	Podospora anserina		35.2775	11140	51.9		Uniprot	8	36	28	Stated	(Silar 2020)					8	36	28	cellular organisms; Eukaryota; Opisthokonta; Fungi; Dikarya; Ascomycota; saccharomyceta; Pezizomycotina; leotiomyceta; sordariomyceta; Sordariomycetes; Sordariomycetidae; Sordariales; Podosporaceae; Podospora	0.456914	10657	5372927	0.351717	657675	29.5957	7343	1229	776	503	330	198	126	68	51	33	5653	3949	1848	1143	699	505	350	267	170	142	102
	From Literature	Trichoderma citrinoviride Bissett 1984	Trichoderma citrinoviride		33.215	9737	53.1		Uniprot	12	43	31	Graph	(Gezgin et al. 2020)					12	43	31	cellular organisms; Eukaryota; Opisthokonta; Fungi; Dikarya; Ascomycota; saccharomyceta; Pezizomycotina; leotiomyceta; sordariomyceta; Sordariomycetes; Hypocreomycetidae; Hypocreales; Hypocreaceae; Trichoderma	0.424513	9734	4700068	0.338333	493643	24.7069	7063	987	604	388	272	179	103	63	41	34	4528	2969	1393	886	575	390	279	188	139	96	88
	From Literature	Trichoderma harzianum Rifai 1969	Trichoderma harzianum		40.678	13407.8	48.46		Uniprot	5	36	31	Stated	(Gupta and Sharma 2013, Pitt and Hocking 2022)					5	36	31	cellular organisms; Eukaryota; Opisthokonta; Fungi; Dikarya; Ascomycota; saccharomyceta; Pezizomycotina; leotiomyceta; sordariomyceta; Sordariomycetes; Hypocreomycetidae; Hypocreales; Hypocreaceae; Trichoderma	0.456321	14048	6187414	0.30087	508094	17.9269	11216	1120	639	399	264	187	100	53	40	30	4998	3283	1434	869	566	353	276	165	145	114	104
	From Literature	Trichoderma parceramosum Bissett 1992	Trichoderma atroviride	Hypocrea atroviridis	36.3462	11899.8	49.7		Mycocosm	12	32	20	Model	(Gezgin et al. 2020)					12	32	20	cellular organisms; Eukaryota; Opisthokonta; Fungi; Dikarya; Ascomycota; saccharomyceta; Pezizomycotina; leotiomyceta; sordariomyceta; Sordariomycetes; Hypocreomycetidae; Hypocreales; Hypocreaceae; Trichoderma	0.477355	13583	5783343	0.332154	533239	20.2161	10172	1267	781	492	307	188	168	83	51	74	5196	3337	1583	914	589	383	290	201	133	114	96
	From Literature	Trichoderma reesei E.G. Simmons 1977	Trichoderma reesei		33.6302	10046.8	51.6398		Uniprot	20	45	25	Stated	(Brown et al. 1990)					20	45	25	cellular organisms; Eukaryota; Opisthokonta; Fungi; Dikarya; Ascomycota; saccharomyceta; Pezizomycotina; leotiomyceta; sordariomyceta; Sordariomycetes; Hypocreomycetidae; Hypocreales; Hypocreaceae; Trichoderma	0.400416	9113	4488688	0.331073	454564	24.4107	6713	941	547	325	229	150	86	67	21	34	4157	2716	1301	820	507	348	275	160	104	97	91
	From Literature	Trichoderma virens (J.H. Mill., Giddens & A.A. Foster) Arx 1987	Trichoderma virens		37.5695	11785.5	48.7		Uniprot	5	37	32	Model	(Cross and Kenerley 2004, Hamzah et al. 2012)					5	37	32	cellular organisms; Eukaryota; Opisthokonta; Fungi; Dikarya; Ascomycota; saccharomyceta; Pezizomycotina; leotiomyceta; sordariomyceta; Sordariomycetes; Hypocreomycetidae; Hypocreales; Hypocreaceae; Trichoderma	0.465899	12383	5834537	0.30262	449696	17.8097	9904	1009	552	368	227	143	75	52	28	25	4562	2952	1340	782	478	328	219	163	113	108	68
	From Literature	Trichoderma viride Pers. 1794	Trichoderma viride		37		50			8	44	36	Model	(Al-Taweil et al. 2009)	16	33	6		8	44	26.5	cellular organisms; Eukaryota; Opisthokonta; Fungi; Dikarya; Ascomycota; saccharomyceta; Pezizomycotina; leotiomyceta; sordariomyceta; Sordariomycetes; Hypocreomycetidae; Hypocreales; Hypocreaceae; Trichoderma
	From Literature	Tricholoma bakamatsutake Hongo 1974	Tricholoma bakamatsutake		142.3	14636	43.55	(Li et al. 2018)		8	32	24	Graph	(Terashima 1994)					8	32	24	cellular organisms; Eukaryota; Opisthokonta; Fungi; Dikarya; Basidiomycota; Agaricomycotina; Agaricomycetes; Agaricomycetidae; Agaricales; Tricholomatineae; Tricholomataceae; Tricholoma
	From Literature following UniProt	Tricholoma matsutake (S. Ito & S. Imai) Singer 1943	Tricholoma matsutake		175.759	22885	45.5		NCBI	6	27		Model	(Jeon et al. 2012)	5	31	6		5	31	23.5	cellular organisms; Eukaryota; Opisthokonta; Fungi; Dikarya; Basidiomycota; Agaricomycotina; Agaricomycetes; Agaricomycetidae; Agaricales; Tricholomatineae; Tricholomataceae; Tricholoma	0.106306	22781	6228075	0.259433	447853	9.70568	19481	1384	679	428	251	199	122	76	48	113	5312	3183	1401	796	510	319	210	146	100	78	71
	From Literature	Tricholoma terreum (Schaeff.) P. Kumm. 1871	Tricholoma terreum		83.9	23810	46.7	(Li et al. 2018)		14	29	15	Model	(Kibar and Peksen 2011b)					14	29	15	cellular organisms; Eukaryota; Opisthokonta; Fungi; Dikarya; Basidiomycota; Agaricomycotina; Agaricomycetes; Agaricomycetidae; Agaricales; Tricholomatineae; Tricholomataceae; Tricholoma
	From Literature	Trichophyton benhamiae (Ajello & S.L. Cheng) Y. Gräser & de Hoog 2018	Trichophyton benhamiae	Arthroderma benhamiae	22.2242	7980	48.7		Uniprot	16	41	25	Model	(Čmoková et al. 2020)					16	41	25	cellular organisms; Eukaryota; Opisthokonta; Fungi; Dikarya; Ascomycota; saccharomyceta; Pezizomycotina; leotiomyceta; Eurotiomycetes; Eurotiomycetidae; Onygenales; Arthrodermataceae; Trichophyton	0.531362	7976	3936362	0.360928	501728	30.6123	5240	968	601	412	279	208	122	65	32	49	4329	2954	1403	862	527	377	307	204	134	121	102
	From Literature	Trichophyton equinum Gedoelst 1902	Trichophyton equinum		24.1582	8676	47.3		NCBI	19	42	23	Model	(Singh and Agrawal 1982)					19	42	23	cellular organisms; Eukaryota; Opisthokonta; Fungi; Dikarya; Ascomycota; saccharomyceta; Pezizomycotina; leotiomyceta; Eurotiomycetes; Eurotiomycetidae; Onygenales; Arthrodermataceae; Trichophyton	0.49151	8676	3958001	0.357406	489569	27.4133	5929	998	606	412	297	192	113	60	37	32	4324	2935	1359	844	572	402	263	210	118	105	91
	From Literature	Trichophyton rubrum (Castell.) Sabour. 1911	Trichophyton rubrum		22.502	8707	47.5		Uniprot	19	43	24	Model	(Kadhim et al. 2015)					19	43	24	cellular organisms; Eukaryota; Opisthokonta; Fungi; Dikarya; Ascomycota; saccharomyceta; Pezizomycotina; leotiomyceta; Eurotiomycetes; Eurotiomycetidae; Onygenales; Arthrodermataceae; Trichophyton	0.520845	7033	3906683	0.362683	493595	32.5699	4651	884	556	360	233	164	88	55	18	24	4293	3004	1336	844	530	388	280	202	123	118	107
	From Literature	Trichothecium roseum (Pers.) Link 1809	Trichothecium roseum		33.51	18204	52.54		NCBI	5	35	30	Stated	(Pitt and Hocking 2022)	0	35	19		0	35	32.5	cellular organisms; Eukaryota; Opisthokonta; Fungi; Dikarya; Ascomycota; saccharomyceta; Pezizomycotina; leotiomyceta; sordariomyceta; Sordariomycetes; Hypocreomycetidae; Hypocreales; Hypocreales incertae sedis; Trichothecium	0.417168	9102	4659768	0.358964	581349	31.3157	6219	1036	652	420	299	192	129	78	43	34	4777	3340	1484	947	674	451	337	228	163	128	136
	From Literature	Tuber borchii Vittad. 1831	Tuber borchii		97.185	12346	46.4		Uniprot	3	36	33	Stated	(Leonardi et al. 2017)					3	36	33	cellular organisms; Eukaryota; Opisthokonta; Fungi; Dikarya; Ascomycota; saccharomyceta; Pezizomycotina; Pezizomycetes; Pezizales; Tuberaceae; Tuber	0.14406	12324	4666832	0.328705	523612	21.1091	8997	1318	739	474	303	219	122	64	47	41	5016	3362	1512	932	556	392	289	214	122	105	92
	From Literature	Tuber brumale Vittad. 1831	Tuber brumale		171.435	12382	46.5		NCBI	3	30	27	Model	(Salehi et al. 2023)					3	30	27	cellular organisms; Eukaryota; Opisthokonta; Fungi; Dikarya; Ascomycota; saccharomyceta; Pezizomycotina; Pezizomycetes; Pezizales; Tuberaceae; Tuber	0.0822909	12380	4702511	0.323609	510186	20.4332	9168	1269	744	439	313	210	108	61	43	25	5009	3245	1545	915	553	394	266	187	115	90	78
	From Literature	Tuber melanosporum Vittad. 1831	Tuber melanosporum		124.946	10058	44.9		Uniprot	12	34	22	Model	(Bustan et al. 2006)					12	34	22	cellular organisms; Eukaryota; Opisthokonta; Fungi; Dikarya; Ascomycota; saccharomyceta; Pezizomycotina; Pezizomycetes; Pezizales; Tuberaceae; Tuber	0.0790675	7494	3293057	0.337174	382661	24.5706	5352	784	489	310	239	148	77	41	24	30	3455	2463	1106	687	447	300	196	140	105	73	67
	From Literature	Uromyces transversalis (Thüm.) G. Winter 1884	Uromyces transversalis		199.2		41			5	25	20	Stated	(Garibaldi and Aloj 1980)					5	25	20	cellular organisms; Eukaryota; Opisthokonta; Fungi; Dikarya; Basidiomycota; Pucciniomycotina; Pucciniomycetes; Pucciniales; Pucciniaceae; Uromyces
	From Literature	Uromyces viciae-fabae (Pers.) J. Schröt. 1875	Uromyces fabae		329	23153	35.5	(Link et al. 2014)		31	5		Stated	(Hiratsuka 1934)	0	33	8		0	33	3.5	cellular organisms; Eukaryota; Opisthokonta; Fungi; Dikarya; Basidiomycota; Pucciniomycotina; Pucciniomycetes; Pucciniales; Pucciniaceae; Uromyces
	From Uniprot	Ustilaginoidea virens (Cooke) Takah. 1896	Ustilaginoidea virens		37.1	8297	50		Uniprot	15	35		Stated	(Cheng YanHui et al. 2011)					15	35	20	cellular organisms; Eukaryota; Opisthokonta; Fungi; Dikarya; Ascomycota; saccharomyceta; Pezizomycotina; leotiomyceta; sordariomyceta; Sordariomycetes; Hypocreomycetidae; Hypocreales; Clavicipitaceae; Ustilaginoidea	0.317429	8297	3925541	0.365159	483671	28.0926	5543	1060	609	432	270	168	99	67	21	28	4446	3038	1422	875	517	385	259	163	140	115	79
	Togashi database	Ustilago hordei (Pers.) Lagerh. 1889	ustilago hordei		21.3	6323	51.1	(Steins et al. 2023)	NCBI				Togashi	(Bebber et al. 2020)	-1	35	28		-1	35	36	cellular organisms; Eukaryota; Opisthokonta; Fungi; Dikarya; Basidiomycota; Ustilaginomycotina; Ustilaginomycetes; Ustilaginales; Ustilaginaceae; Ustilago	0.622589	7449	4420380	0.385552	626412	32.7421	4670	1084	712	421	253	166	73	33	23	14	6307	4353	1914	1167	775	533	352	205	134	131	97
	Togashi database	Ustilago nuda (C.N. Jensen) Kellerm. & Swingle 1890	ustilago nuda		21.4	6668	52		NCBI				Togashi	(Bebber et al. 2020)	1.5	35	32		1.5	35	33.5	cellular organisms; Eukaryota; Opisthokonta; Fungi; Dikarya; Basidiomycota; Ustilaginomycotina; Ustilaginomycetes; Ustilaginales; Ustilaginaceae; Ustilago	0.570251	6887	4067789	0.388888	589701	33.0695	4243	1060	668	407	223	149	72	26	18	21	6152	4162	1852	1041	696	445	315	195	137	117	94
	Togashi database	Ustilago tritici (Bjerk.) Rostr. 1890	tilletia tritici		22	8228	52.5	(Steins et al. 2023)	NCBI				Togashi	(Bebber et al. 2020)	0	35	40		0	35	35	cellular organisms; Eukaryota; Opisthokonta; Fungi; Dikarya; Basidiomycota; Ustilaginomycotina; Ustilaginomycetes; Ustilaginales; Ustilaginaceae; Ustilago	0.554065	6809	4063142	0.38941	605389	34.5383	4189	1014	675	401	244	149	72	29	19	17	6009	4240	1821	1060	706	423	331	228	149	125	101
	Togashi database	Vanderbylia fraxinea (Bull.) D.A. Reid 1973	perenniporia fraxinea		32.6	11428	52.5	(Matsumoto et al. 2023)	JGI				Togashi	(Bebber et al. 2020)	10	33	3		10	33	23	cellular organisms; Eukaryota; Opisthokonta; Fungi; Dikarya; Basidiomycota; Agaricomycotina; Agaricomycetes; Agaricomycetes incertae sedis; Polyporales; Polyporaceae; Perenniporia	0.482572	11428	5243945	0.322267	543040	21.785	8480	1187	687	425	282	179	79	58	27	24	5397	3606	1732	978	662	363	286	225	138	97	107
	Togashi database	Venturia carpophila E.E. Fisher 1961	venturia carpophila		35.9	8220	48	(Chen et al. 2017)					Togashi	(Bebber et al. 2020)	0	36	11		0	36	36	cellular organisms; Eukaryota; Opisthokonta; Fungi; Dikarya; Ascomycota; saccharomyceta; Pezizomycotina; leotiomyceta; dothideomyceta; Dothideomycetes; Pleosporomycetidae; Venturiales; Venturiaceae; Venturia
	Togashi database	Venturia effusa (G. Winter) Rossman & W.C. Allen 2016	venturia effusa		45.2	10897	46		Uniprot				Togashi	(Bebber et al. 2020)	15	30	4		15	30	15	cellular organisms; Eukaryota; Opisthokonta; Fungi; Dikarya; Ascomycota; saccharomyceta; Pezizomycotina; leotiomyceta; dothideomyceta; Dothideomycetes; Pleosporomycetidae; Venturiales; Venturiaceae; Venturia	0.351917	10819	5302218	0.351375	607852	26.2929	7644	1185	728	504	307	184	116	75	47	29	5521	3805	1773	1016	717	475	299	225	136	136	141
	From Literature	Venturia inaequalis (Cooke) G. Winter 1875	Venturia inaequalis		55.126	13233	47.5		Uniprot	4	30	26	Graph	(Doran 1922)	0	33.5	72		0	33.5	29.75	cellular organisms; Eukaryota; Opisthokonta; Fungi; Dikarya; Ascomycota; saccharomyceta; Pezizomycotina; leotiomyceta; dothideomyceta; Dothideomycetes; Pleosporomycetidae; Venturiales; Venturiaceae; Venturia	0.280833	10094	5160393	0.354097	591511	27.2867	7040	1164	709	449	304	169	109	62	46	42	5492	3786	1730	1010	667	446	284	226	153	134	120
	Togashi database	Verpa bohemica (Krombh.) J. Schröt. 1893	verpa bohemica		44.4		44						Togashi	(Bebber et al. 2020)	0	30	3		0	30	30	cellular organisms; Eukaryota; Opisthokonta; Fungi; Dikarya; Ascomycota; saccharomyceta; Pezizomycotina; Pezizomycetes; Pezizales; Morchellaceae; Verpa
	From Literature	Verruconis gallopava (W.B. Cooke) Samerp. & de Hoog 2013	Verruconis gallopava		31.7805	11357	49.1		Uniprot	21	45	24	Model	(Samerpitak et al. 2017)					21	45	24	cellular organisms; Eukaryota; Opisthokonta; Fungi; Dikarya; Ascomycota; saccharomyceta; Pezizomycotina; leotiomyceta; dothideomyceta; Dothideomycetes; Pleosporomycetidae; Venturiales; Sympoventuriaceae; Verruconis	0.449645	9813	4763312	0.331481	473114	22.227	7283	1038	578	353	223	154	76	59	31	18	4667	3086	1374	814	515	362	259	174	116	101	100
	From Literature	Verticillium alboatrum Reinke & Berthold 1879	Verticillium albo-atrum	Verticillium alfalfae	33.833	10221	56.45		Uniprot	12	30	18	Stated	(Chaudhuri 1923)	4.4	37	103		4.4	37	25.3	cellular organisms; Eukaryota; Opisthokonta; Fungi; Dikarya; Ascomycota; saccharomyceta; Pezizomycotina; leotiomyceta; sordariomyceta; Sordariomycetes; Hypocreomycetidae; Glomerellales; Plectosphaerellaceae; Verticillium	0.396425	10233	4470746	0.357766	513852	25.3164	7115	1176	674	456	301	206	129	87	45	44	4783	3168	1484	906	577	391	280	188	130	134	103
	From Literature	Verticillium dahliae Kleb. 1913	Verticillium dahliae		37.0005	11439	54.1		Uniprot	5	32	27	Model	(Soesanto and Termorshuizen 2001)	8	36	21		5	36	27.5	cellular organisms; Eukaryota; Opisthokonta; Fungi; Dikarya; Ascomycota; saccharomyceta; Pezizomycotina; leotiomyceta; sordariomyceta; Sordariomycetes; Hypocreomycetidae; Glomerellales; Plectosphaerellaceae; Verticillium	0.382543	9670	4718098	0.350577	552277	28.1872	6776	1078	654	416	273	199	114	86	42	32	4746	3211	1592	909	623	403	289	216	133	131	111
	From Literature	Vishniacozyma victoriae (M.J. Montes, Belloch, Galiana, M.D. García, C. Andrés, S. Ferrer, Torr.-Rodr. & J. Guinea) Xin Zhan Liu, F.Y. Bai, M. Groenew. & Boekhout 2015	Vishniacozyma victoriae		17.271	9587	49.2	(Baeza et al. 2021)		-3	25	28	stated	(Tsuji 2023)					-3	25	28	cellular organisms; Eukaryota; Opisthokonta; Fungi; Dikarya; Basidiomycota; Agaricomycotina; Tremellomycetes; Tremellales; Bulleribasidiaceae; Vishniacozyma
x	From Literature	Volvariella volvacea (Bull.) Singer 1951	Volvariella volvacea		35.72	11084	49		NCBI	25	43	18	Model	(Furlan et al. 1997)					25	43	18	cellular organisms; Eukaryota; Opisthokonta; Fungi; Dikarya; Basidiomycota; Agaricomycotina; Agaricomycetes; Agaricomycetidae; Agaricales; Pluteineae; Pluteaceae; Volvariella	0.472249	11448	5622909	0.32586	685592	26.3458	8277	1110	734	453	339	238	166	61	35	35	5750	4169	1892	1200	841	501	436	240	167	173	130
	From Literature	Vuilleminia comedens (Nees) Maire 1902	Vuilleminia comedens		60.4615	22053	56.4		JGI	3	33	30	Graph	(Boddy 1983)					3	33	30	cellular organisms; Eukaryota; Opisthokonta; Fungi; Dikarya; Basidiomycota; Agaricomycotina; Agaricomycetes; Agaricomycetes incertae sedis; Corticiales; Vuilleminiaceae; Vuilleminia	0.444974	22331	8967936	0.317247	811410	18.2793	17132	2036	1162	778	472	332	180	118	69	52	8295	5204	2429	1381	890	619	428	293	190	164	141
	From Literature	Wickerhamomyces anomalus (E.C. Hansen) Kurtzman, Robnett & Bas.-Powers 2008	Wickerhamomyces anomalus	Pichia anomola	14.146	6423	34.5		Uniprot	25	53	28	Graph	(Cheng et al. 2020)					25	53	28	cellular organisms; Eukaryota; Opisthokonta; Fungi; Dikarya; Ascomycota; saccharomyceta; Saccharomycotina; Saccharomycetes; Phaffomycetales; Wickerhamomycetaceae; Wickerhamomyces	0.590141	6406	2782713	0.267905	153133	13.0471	5399	450	222	131	90	38	34	17	9	16	1643	1079	478	246	160	104	77	54	32	24	19
	Togashi database	Xylaria arbuscula Sacc. 1878	xylaria arbuscula		51.2	13122	44.5		Uniprot				Togashi	(Bebber et al. 2020)	5	35	3		5	35	30	cellular organisms; Eukaryota; Opisthokonta; Fungi; Dikarya; Ascomycota; saccharomyceta; Pezizomycotina; leotiomyceta; sordariomyceta; Sordariomycetes; Xylariomycetidae; Xylariales; Xylariaceae; Xylaria	0.328647	11454	5608905	0.334997	492367	20.9982	8561	1121	674	402	247	156	111	73	45	64	4992	3214	1448	902	568	353	274	173	136	111	86
	Togashi database	Xylaria hypoxylon (L.) Grev. 1824	xylaria hypoxylon		42.8	11038	47		Uniprot				Togashi	(Bebber et al. 2020)	0	30	3		0	30	30	cellular organisms; Eukaryota; Opisthokonta; Fungi; Dikarya; Ascomycota; saccharomyceta; Pezizomycotina; leotiomyceta; sordariomyceta; Sordariomycetes; Xylariomycetidae; Xylariales; Xylariaceae; Xylaria	0.390755	11037	5574772	0.330032	530189	22.6372	8225	1108	630	445	261	167	87	50	34	30	5200	3438	1575	957	634	382	265	174	129	111	99
	Togashi database	Xylaria polymorpha (Pers.) Grev. 1824	xylaria polymorpha		43.5	12349	48.5		NCBI				Togashi	(Bebber et al. 2020)	0	30	5		0	30	30	cellular organisms; Eukaryota; Opisthokonta; Fungi; Dikarya; Ascomycota; saccharomyceta; Pezizomycotina; leotiomyceta; sordariomyceta; Sordariomycetes; Xylariomycetidae; Xylariales; Xylariaceae; Xylaria	0.428084	12349	6207216	0.340129	583341	22.5451	9032	1348	787	456	283	179	115	63	41	45	5907	3920	1760	1072	676	430	299	201	144	118	103
	From Literature	Yamadazyma laniorum M.A.B. Haase, Kominek, Q.K. Langdon, Kurtzman & Hittinger 2017	Yamadazyma laniorum		10.9121	5744	42.2	(Haase et al. 2017)		4	35	31	Stated	(Haase et al. 2017)					4	35	31	cellular organisms; Eukaryota; Opisthokonta; Fungi; Dikarya; Ascomycota; saccharomyceta; Saccharomycotina; Pichiomycetes; Serinales; Debaryomycetaceae; Yamadazyma
	From Literature	Yamadazyma nakazawae (K. Kodama) Billon-Grand 1989	Yamadazyma nakazawae		11.0922		37.6			20	35	15	Stated	(Haase et al. 2017)					20	35	15	cellular organisms; Eukaryota; Opisthokonta; Fungi; Dikarya; Ascomycota; saccharomyceta; Saccharomycotina; Pichiomycetes; Serinales; Debaryomycetaceae; Yamadazyma
	From Literature	Yamadazyma paraphyllophila	Yamadazyma paraphyllophila		11.1961		40.9			0	35	35	Stated	(Robert et al. 2015)					0	35	35	cellular organisms; Eukaryota; Opisthokonta; Fungi; Dikarya; Ascomycota; saccharomyceta; Saccharomycotina; Pichiomycetes; Serinales; Debaryomycetaceae; Yamadazyma
	From Literature	Yamadazyma scolyti (Phaff & Yoney.) Billon-Grand 1989	Yamadazyma scolyti		11.2511		38.8			20	40	20	Stated	(Haase et al. 2017)					20	40	20	cellular organisms; Eukaryota; Opisthokonta; Fungi; Dikarya; Ascomycota; saccharomyceta; Saccharomycotina; Pichiomycetes; Serinales; Debaryomycetaceae; Yamadazyma
	From Literature	Yamadazyma tenuis (Diddens & Lodder) M.A.B. Haase, Kominek, Q.K. Langdon, Kurtzman & Hittinger 2017	Candida tenuis	Yamadazyma tenuis	10.747	5533	43		Uniprot	15	35	20	Stated	(Haase et al. 2017)					15	35	20	cellular organisms; Eukaryota; Opisthokonta; Fungi; Dikarya; Ascomycota; saccharomyceta; Saccharomycotina; Pichiomycetes; Serinales; Debaryomycetaceae; Yamadazyma	0.68967	5540	2470628	0.258078	91339	9.10921	4840	400	147	69	40	16	10	6	6	6	1416	756	326	175	88	48	36	30	18	8	10
	From Literature	Yarrowia lipolytica (Wick., Kurtzman & Herman) Van der Walt & Arx 1981	Yarrowia lipolytica		20.3005	6835.5	49		Uniprot	0	30	30	model	(Margesin and Schinner 1997)					0	30	30	cellular organisms; Eukaryota; Opisthokonta; Fungi; Dikarya; Ascomycota; saccharomyceta; Saccharomycotina; Dipodascomycetes; Dipodascales; Dipodascales incertae sedis; Yarrowia	0.461468	6449	3122677	0.323821	317466	24.6427	4825	619	367	269	162	94	61	31	14	7	2640	1822	898	539	311	256	177	119	62	81	68
x	Undermind Search	Zasmidium cellare (Pers.) Fr. 1849	Zasmidium cellare		38.2	16072	53.5		Uniprot	20	44		model	(Orwa et al. 2020)					20	44	24	cellular organisms; Eukaryota; Opisthokonta; Fungi; Dikarya; Ascomycota; saccharomyceta; Pezizomycotina; leotiomyceta; dothideomyceta; Dothideomycetes; Dothideomycetidae; Mycosphaerellales; Mycosphaerellaceae; Zasmidium	0.564407	16014	7186779	0.330368	725656	22.3125	12152	1467	783	580	407	262	164	96	60	43	6336	4299	1897	1207	825	526	373	254	209	174	143
	From Literature	Zygosaccharomyces lentus Steels, C.J. Bond, M.D. Collins, I.N. Roberts, Stratford & S.A. James 1999	Zygosaccharomyces lentus		10.2		45			4	25	21	stated	(Steels et al. 1999)					4	25	21	cellular organisms; Eukaryota; Opisthokonta; Fungi; Dikarya; Ascomycota; saccharomyceta; Saccharomycotina; Saccharomycetes; Saccharomycetales; Saccharomycetaceae; Zygosaccharomyces
	From Literature	Zygosaccharomyces mellis Fabian & Quinet 1928	Saccharomyces mellis	Zygosaccharomyces mellis	9.591	4740	38.7		NCBI	20	39	19	stated	(Van Uden 1985)					20	39	19	cellular organisms; Eukaryota; Opisthokonta; Fungi; Dikarya; Ascomycota; saccharomyceta; Saccharomycotina; Saccharomycetes; Saccharomycetales; Saccharomycetaceae; Zygosaccharomyces	0.745244	4740	2382544	0.29516	175129	17.9167	3761	442	233	150	78	36	23	8	7	2	1853	1237	516	315	196	132	88	63	54	39	32
	From Literature	Zygosaccharomyces rouxii (Boutroux) Yarrow 1977	Zygosaccharomyces rouxii		9.858	4996	39.6		Uniprot	10	35	25	Graph	(Jermini and Schmidt-Lorenz 1987, Kobayashi and Hayashi 1998)					10	35	25	cellular organisms; Eukaryota; Opisthokonta; Fungi; Dikarya; Ascomycota; saccharomyceta; Saccharomycotina; Saccharomycetes; Saccharomycetales; Saccharomycetaceae; Zygosaccharomyces	0.753223	4987	2475090	0.301718	206901	20.6306	3870	480	260	162	101	57	31	13	9	4	1951	1350	617	363	234	163	103	82	46	53	37
	From Literature	Zymonema dermatitidis (Gilchrist & W.R. Stokes) C.W. Dodge 1935	Blastomyces dermatitidis		70.981	11441	37.35		NCBI	9	40	31	Model	(Jiang et al. 2018)					9	40	31	cellular organisms; Eukaryota; Opisthokonta; Fungi; Dikarya; Ascomycota; saccharomyceta; Pezizomycotina; leotiomyceta; Eurotiomycetes; Eurotiomycetidae; Onygenales; Ajellomycetaceae; Blastomyces	0.218847	11539	5178000	0.35596	706541	28.7812	7822	1386	828	545	368	249	167	97	38	39	6058	4093	2020	1202	781	516	373	282	212	158	186
x	Togashi database	Zymoseptoria tritici (Roberge ex Desm.) Quaedvl. & Crous 2011	zymoseptoria tritici		39.7	10942	52		Uniprot				Togashi	(Bebber et al. 2020)	2.5	32.2	9		2.5	32.2	29.7	cellular organisms; Eukaryota; Opisthokonta; Fungi; Dikarya; Ascomycota; saccharomyceta; Pezizomycotina; leotiomyceta; dothideomyceta; Dothideomycetes; Dothideomycetidae; Mycosphaerellales; Mycosphaerellaceae; Zymoseptoria	0.36258	10972	4798142	0.342259	475635	21.5635	8130	1121	646	402	236	182	96	62	45	52	4681	2974	1428	857	551	350	235	174	131	95	79
[truncated: 88 more columns]

## Sheet: References
Abu-Mejdad, N., A. I. Al-Badran and A. H. Al-Saadoon (2019). "New record of ascomycetous yeasts strains from soil in Basrah, Iraq." Drug Invent. Today 11: 3073-3080.
Adhikari, B. N., J. P. Hamilton, M. M. Zerillo, N. Tisserat, C. A. Lévesque and C. R. Buell (2013). "Comparative genomics reveals insight into virulence strategies of plant pathogenic oomycetes." PloS one 8(10): e75072.
Agrawal, Y., I. Khatri, S. Subramanian and B. D. Shenoy (2015). "Genome Sequence, Comparative Analysis, and Evolutionary Insights into Chitinases of Entomopathogenic Fungus Hirsutella thompsonii." Genome Biology and Evolution 7(3): 916-930.
Aguiar, T. S. d. Q. V. (2013). Understanding the biotechnological potential of Ashbya gossypii, Universidade do Minho (Portugal).
Ahmed, S. A., W. W. J. van de Sande, D. A. Stevens, A. Fahal, A. D. van Diepeningen, S. B. J. Menken and G. S. de Hoog (2014). "Revision of agents of black-grain eumycetoma in the order Pleosporales." Persoonia - Molecular Phylogeny and Evolution of Fungi 33(1): 141-154.
Aihara, M., T. Tanaka, T. Ohta and K. Takatori (2002). "Effect of temperature and water activity on the growth of Cladosporium sphaerospermum and Cladosporium cladosporioides." Biocontrol Science 7(3): 193-196.
Aiuchi, D., Y. Baba, K. Inami, R. Shinya, M. Tani and M. Koike (2008). "Variation in growth at different temperatures and production and size of conidia in hybrid strains of Verticillium lecanii (Lecanicillium spp.)(Deuteromycotina: Hyphomycetes)." Applied entomology and zoology 43(3): 427-436.
Akaza, N., H. Akamatsu, S. Takeoka, Y. Sasaki, H. Mizutani, S. Nakata and K. Matsunaga (2012). "Malassezia globosa tends to grow actively in summer conditions more than other cutaneous Malassezia species." The Journal of Dermatology 39(7): 613-616.
Al-Salihi, S. A. A., T. T. Dao, K. Williams, A. M. Bailey and G. D. Foster (2019). "The Biogenetic Origin of the Biologically Active Naematolin of Hypholoma Species Involves an Unusual Sesquiterpene Synthase." Molecular Biotechnology 61(10): 754-762.
Al-Taweil, H. I., M. B. Osman, A. Aidil and W. M. Yussof (2009). "Optimizing of Trichoderma viride cultivation in submerged state fermentation." American Journal of Applied Sciences 6(7): 1284.
Alam, N., M. J. Shim, M. W. Lee, P. G. Shin, Y. B. Yoo and T. S. Lee (2009). "Vegetative Growth and Phylogenetic Relationship of Commercially Cultivated Strains of Pleurotus eryngii based on ITS sequence and RAPD." Mycobiology 37(4): 258-266.
Alborch, L., M. R. Bragulat, M. L. Abarca and F. J. Cabañes (2011a). "Effect of water activity, temperature and incubation time on growth and ochratoxin A production by Aspergillus niger and Aspergillus carbonarius on maize kernels." International Journal of Food Microbiology 147(1): 53-57.
Alborch, L., M. R. Bragulat, M. L. Abarca and F. J. Cabañes (2011b). "Temperature and incubation time effects on growth and ochratoxin A production by Aspergillus sclerotioniger and Aspergillus lacticoffeatus on culture media." Letters in Applied Microbiology 52(3): 208-212.
Alderman, S. C. (2013). "Survival, germination, and growth of Epichloë typhina and significance of leaf wounds and insects in infection of orchardgrass." Plant disease 97(3): 323-328.
Ali, H., D. Backhouse and L. W. Burgess (1996). "Fusarium heterosporum associated with paspalum ergot in eastern Australia." Australasian Plant Pathology 25(2): 120-125.
Alker, A. P., G. W. Smith and K. Kim (2001). "Characterization of Aspergillus sydowii (Thom et Church), a fungal pathogen of Caribbean sea fan corals." Hydrobiologia 460(1): 105-111.
Almaguer Chávez, M. (2022). Thermotolerance and Adaptation to Climate Change. The Impact of Climate Change on Fungal Diseases. M. G. Frías-De-León, C. Brunner-Mendoza, M. d. R. Reyes-Montes and E. Duarte-Escalante. Cham, Springer International Publishing: 37-71.
Almaguer, M., T. I. Rojas, V. Dobal, A. Batista and M. J. Aira (2013). "Effect of temperature on growth and germination of conidia in Curvularia and Bipolaris species isolated from the air." Aerobiologia 29(1): 13-20.
Álvarez, E., J. Cano, A. M. Stchigel, D. A. Sutton, A. W. Fothergill, V. Salas, M. G. Rinaldi and J. Guarro (2011). "Two new species of Mucor from clinical samples." Medical Mycology 49(1): 62-72.
Alvarez, E., A. M. Stchigel, J. Cano, D. A. Sutton, A. W. Fothergill, J. Chander, V. Salas, M. G. Rinaldi and J. Guarro (2010). "Molecular phylogenetic diversity of the emerging mucoralean fungus Apophysomyces: Proposal of three new species." Revista Iberoamericana de Micología 27(2): 80-89.
Anagnostakis, S. L. and D. E. Aylor (1984). "The Effect of Temperature on Growth of Endothia (Cryphonectria) Parasitica in Vitro and in Vivo." Mycologia 76(3): 387-397.
Anandi, V., T. J. John, A. Walter, J. Shastry, M. Lalitha, A. A. Padhye, L. Ajello and F. W. Chandler (1989). "Cerebral phaeohyphomycosis caused by Chaetomium globosum in a renal transplant recipient." Journal of Clinical Microbiology 27(10): 2226-2229.
Aoki, T., M. T. Kasson, M. C. Berger, S. Freeman, D. M. Geiser and K. O'Donnell (2018). "Fusarium oligoseptatum sp. nov., a mycosymbiont of the ambrosia beetle Euwallacea validus in the Eastern U.S. and typification of F. ambrosium." Fungal Systematics and Evolution 1(1): 23-39.
Arthur, H. and K. Watson (1976). "Thermal adaptation in yeast: growth temperatures, membrane lipid, and cytochrome composition of psychrophilic, mesophilic, and thermophilic yeasts." Journal of Bacteriology 128(1): 56-68.
Astoreca, A., C. Magnoli, M. L. Ramirez, M. Combina and A. Dalcero (2007). "Water activity and temperature effects on growth of Aspergillus niger, A. awamori and A. carbonarius isolated from different substrates in Argentina." International Journal of Food Microbiology 119(3): 314-318.
Badali, H., J. Chander, S. Bansal, A. Aher, S. Borkar Surendra, F. Meis Jacques and G. S. De Hoog (2010). "First Autochthonous Case of Rhinocladiella mackenziei Cerebral Abscess Outside the Middle East." Journal of Clinical Microbiology 48(2): 646-649.
Badali, H., C. Gueidan, M. Najafzadeh, A. Bonifaz, A. G. van den Ende and G. De Hoog (2008). "Biodiversity of the genus Cladophialophora." Studies in Mycology 61(1): 175-191.
Badali, H., F. X. Prenafeta-Boldu, J. Guarro, C. H. Klaassen, J. F. Meis and G. S. de Hoog (2011). "Cladophialophora psammophila, a novel species of Chaetothyriales with a potential use in the bioremediation of volatile aromatic hydrocarbons." Fungal Biology 115(10): 1019-1029.
Badalyan, S. M., K. Szafranski, P. J. Hoegger, M. Navarro-González, A. Majcherczyk and U. Kües (2011) "New Armenian Wood-Associated Coprinoid Mushrooms: Coprinopsis strossmayeri and Coprinellus aff. radians." Diversity 3, 136-154 DOI: 10.3390/d3010136.
Baert, K., A. Valero, B. De Meulenaer, S. Samapundo, M. M. Ahmed, L. Bo, J. Debevere and F. Devlieghere (2007). "Modeling the effect of temperature on the growth rate and lag phase of Penicillium expansum in apples." International Journal of Food Microbiology 118(2): 139-150.
Baeza, M., S. Zúñiga, V. Peragallo, S. Barahona, J. Alcaino and V. Cifuentes (2021). "Identification of Stress-Related Genes and a Comparative Analysis of the Amino Acid Compositions of Translated Coding Sequences Based on Draft Genome Sequences of Antarctic Yeasts." Frontiers in Microbiology 12.
Banno, I. (1967). "Studies on the sexuality of Rhodotorula." The Journal of General and Applied Microbiology 13(2): 167-196.
Baroncelli, R., S. Sreenivasaprasad, A. Sukno Serenella, R. Thon Michael and E. Holub (2014). "Draft Genome Sequence of Colletotrichum acutatum Sensu Lato (Colletotrichum fioriniae)." Genome Announcements 2(2): 10.1128/genomea.00112-00114.
Barrs, V. R., T. M. van Doorn, J. Houbraken, S. E. Kidd, P. Martin, M. D. Pinheiro, M. Richardson, J. Varga and R. A. Samson (2013). "Aspergillus felis sp. nov., an emerging agent of invasive aspergillosis in humans, cats, and dogs." PLoS One 8(6): e64871.
Bebber, D., T. Chaloner and S. Gurr (2020). Fungal and Oomycete cardinal temperatures (the Togashi dataset). Dryad. Dryad. The World.
Belmas, E., M. Briand, A. Kwasiborski, J. Colou, G. N’Guyen, B. Iacomi, P. Grappin, C. Campion, P. Simoneau, M. Barret and T. Guillemette (2018). "Genome Sequence of the Necrotrophic Plant Pathogen Alternaria brassicicola Abra43." Genome Announcements 6(6): 10.1128/genomea.01559-01517.
Benassi, V. M., R. C. d. Lucas, J. A. Jorge and M. d. L. T. d. M. Polizeli (2014). "Screening of thermotolerant and thermophilic fungi aiming β-xylosidase and arabinanase production." Brazilian Journal of Microbiology 45: 1459-1467.
Berardi, E. and F. Fatichenti (1988). "Temperature profile ofClavispora lusitaniae SS-43." Biotechnology Letters 10(11): 829-830.
Berka, R. M., I. V. Grigoriev, R. Otillar, A. Salamov, J. Grimwood, I. Reid, N. Ishmael, T. John, C. Darmond, M.-C. Moisan, B. Henrissat, P. M. Coutinho, V. Lombard, D. O. Natvig, E. Lindquist, J. Schmutz, S. Lucas, P. Harris, J. Powlowski, A. Bellemare, D. Taylor, G. Butler, R. P. de Vries, I. E. Allijn, J. van den Brink, S. Ushinsky, R. Storms, A. J. Powell, I. T. Paulsen, L. D. H. Elbourne, S.…
Bharti, A. K., A. Kumar, A. Kumar and D. Dutt (2018). "Exploitation of Parthenium hysterophorous biomass as low-cost substrate for cellulase and xylanase production under solid-state fermentation using Talaromyces stipitatus MTCC 12687." Journal of Radiation Research and Applied Sciences 11(4): 271-280.
Białkowska, A. M., J. Krysiak, T. Florczak, K. M. Szulczewska, M. Wanarska and M. Turkiewicz (2018). "The psychrotrophic yeast Sporobolomyces roseus LOCK 1119 as a source of a highly active aspartic protease for the in vitro production of antioxidant peptides." Biotechnology and Applied Biochemistry 65(5): 726-738.
Binder, M., A. Justo, R. Riley, A. Salamov, F. Lopez-Giraldez, E. Sjökvist, A. Copeland, B. Foster, H. Sun, E. Larsson, K.-H. Larsson, J. Townsend, I. V. Grigoriev and D. S. Hibbett (2013). "Phylogenetic and phylogenomic overview of the Polyporales." Mycologia 105(6): 1350-1373.
Boddy, L. (1983). "Effect of temperature and water potential on growth rate of wood-rotting basidiomycetes." Transactions of the British Mycological Society 80(1): 141-149.
Bonde, M. R., S. E. Nester and D. K. Berner (2012). "Effects of Daily Temperature Highs on Development of Phakopsora pachyrhizi on Soybean." Phytopathology® 102(8): 761-768.
Brandam, C., C. Castro-Martínez, M.-L. Delia, F. Ramon-Portugal and P. Strehaiano (2008). "Effect of temperature on Brettanomyces bruxellensis: metabolic and kinetic aspects." Canadian journal of microbiology 54(1): 11-18.
Brandt, S. C., H. Brognaro, A. Ali, B. Ellinger, K. Maibach, M. Rühl, C. Wrenger, H. Schlüter, W. Schäfer, C. Betzel, S. Janssen and M. Gand (2021). "Insights into the genome and secretome of Fusarium metavorans DSM105788 by cultivation on agro-residual biomass and synthetic nutrient sources." Biotechnology for Biofuels 14(1): 74.
Brasier, C. M. and T. M. Stephens (1993). "Temperature-growth responses distinguish the OPC and OPH sibling species within ‘Ophiostoma piceae’." Mycological Research 97(12): 1416-1418.
Brown, D. E., M. Hasan, M. Lepe-Casillas and A. J. Thornton (1990). "Effect of temperature and pH on lipid accumulation by Trichoderma reesei." Applied Microbiology and Biotechnology 34(3): 335-339.
Burgain, A., M. Bensoussan and P. Dantigny (2015). "Validation of a predictive model for the growth of chalk yeasts on bread." International Journal of Food Microbiology 204: 47-54.
Burkholder, P. and I. McVeigh (1940). "Growth of Phycomyces blakesleeanus in relation to varied environmental conditions." American Journal of Botany: 634-640.
Burrage, S. W. (1970). "Environmental factors influencing the infection of wheat by Puccinia graminis." Annals of Applied Biology 66(3): 429-440.
Bustan, A., Y. Ventura, V. Kagan-Zur and N. Roth-Bejerano (2006). "Optimized conditions for mycorrhiza formation between the pink rockrose (Cistus incanus) and the black Périgord truffle (Tuber melanosporum)." Israel Journal of Plant Sciences 54(2): 87-96.
Campbell, L. J., D. P. Walsh, D. S. Blehert and J. M. Lorch (2019). "LONG-TERM SURVIVAL OF PSEUDOGYMNOASCUS DESTRUCTANS AT ELEVATED TEMPERATURES." Journal of Wildlife Diseases 56(2): 278-287.
Campos-Esquivel, L., P. E. Hanson, E. Escudero-Leyva and P. Chaverri (2022). "Virulence of native isolates of entomopathogenic fungi (Hypocreales) against the “sweetpotato whitefly” Bemisia tabaci (Hemiptera: Aleyrodidae), including the effects of temperature and fungicides." Journal of Invertebrate Pathology 192: 107787.
Cardoso, C. A. d. A., E. M. Reis and E. N. Moreira (2008). "Development of a warning system for wheat blast caused by Pyricularia grisea." Summa Phytopathologica 34: 216-221.
Carr, E. C., Q. Barton, S. Grambo, M. Sullivan, C. M. Renfro, A. Kuo, J. Pangilinan, A. Lipzen, K. Keymanesh, E. Savage, K. Barry, I. V. Grigoriev, W. R. Riekhof and S. D. Harris (2023). "Characterization of a novel polyextremotolerant fungus, Exophiala viscosa, with insights into its melanin regulation and ecological niche." G3 Genes|Genomes|Genetics 13(8).
Carro-Huerga, G., S. Mayo-Prieto, Á. Rodríguez-González, S. Álvarez-García, S. Gutiérrez and P. A. Casquero (2021). "The Influence of Temperature on the Growth, Sporulation, Colonization, and Survival of Trichoderma spp. in Grapevine Pruning Wounds." Agronomy 11(9): 1771.
Casagrande Pierantoni, D., L. Corte, A. Casadevall, V. Robert, G. Cardinali and C. Tascini (2021). "How does temperature trigger biofilm adhesion and growth in Candida albicans and two non?Candida albicans Candida species?" Mycoses 64(11): 1412-1421.
Chadha, B. S., B. Kaur, N. Basotra, A. Tsang and A. Pandey (2019). "Thermostable xylanases from thermophilic fungi and bacteria: Current perspective." Bioresource Technology 277: 195-203.
Chandrashekar, M. and W. Heather (1981). "Temperature sensitivity of reactions of Populus spp. to races of Melampsora larici-populina." Phytopathology 71(4): 421-424.
Chaudhuri, H. (1923). "A Study of the Growth in Culture of Verticillium albo-atrum, B. et Br." Annals of Botany 37(147): 519-539.
Chávez-Tinoco, M., L. F. García-Ortega and E. Mancera (2024). "Genetic modification of Candida maltosa, a non-pathogenic CTG species, reveals EFG1 function." Microbiology 170(3).
Chen, C., C. H. Bock and B. W. Wood (2017). "Draft genome sequence of Venturia carpophila, the causal agent of peach scab." Standards in Genomic Sciences 12(1): 68.
Chen, H., J. Wang, Q. Li, X. Xu, C. Niu, F. Zheng and C. Liu (2022). "Fed-Batch Fermentation of Saccharomyces pastorianus with High Ribonucleic Acid Yield." Foods 11(18): 2742.
Chen, J., J. Wu, P. Zhang, C. Dong, N. M. Upadhyaya, Q. Zhou, P. Dodds and R. F. Park (2019). "De Novo Genome Assembly and Comparative Genomics of the Barley Leaf Rust Pathogen Puccinia hordei Identifies Candidates for Three Avirulence Genes." G3 Genes|Genomes|Genetics 9(10): 3263-3271.
Chen, X.-F., C. Huang, X.-Y. Yang, L. Xiong, X.-D. Chen and L.-L. Ma (2013). "Evaluating the effect of medium composition and fermentation condition on the microbial oil production by Trichosporon cutaneum on corncob acid hydrolysate." Bioresource Technology 143: 18-24.
Cheng, S., Y. Xu and X. Lan (2020). "Isolation, characterization, and application of biogenic amines-degrading strains from fermented food." Journal of Food Safety 40(1): e12716.
Cheng YanHui, C. Y., C. Y. Cao YuanYin, Z. J. Zhang Jing and C. W. Chen WenShu (2011). "Optimization on the culture conditions of Ustilaginoidea virens (Cooke) Tak."
Chibucos, M. C., S. Soliman, T. Gebremariam, H. Lee, S. Daugherty, J. Orvis, A. C. Shetty, J. Crabtree, T. H. Hazen, K. A. Etienne, P. Kumari, T. D. O’Connor, D. A. Rasko, S. G. Filler, C. M. Fraser, S. R. Lockhart, C. D. Skory, A. S. Ibrahim and V. M. Bruno (2016). "An integrated genomic and transcriptomic survey of mucormycosis-causing fungi." Nature Communications 7(1): 12218.
Choo, J. H., C. P. Hong, J. Y. Lim, J.-A. Seo, Y.-S. Kim, D. W. Lee, S.-G. Park, G. W. Lee, E. Carroll, Y.-W. Lee and H. A. Kang (2016). "Whole-genome de novo sequencing, combined with RNA-Seq analysis, reveals unique genome and physiological features of the amylolytic yeast Saccharomycopsis fibuligera and its interspecies hybrid." Biotechnology for Biofuels 9(1): 246.
Choque, E., C. Klopp, S. Valiere, J. Raynal and F. Mathieu (2018). "Whole-genome sequencing of Aspergillus tubingensis G131 and overview of its secondary metabolism potential." BMC Genomics 19(1): 200.
Christova, P. K. and S. B. Slavov (2021). "Epicoccum nigrum-isolation, characterization and potential for biological control of Botrytis cinerea."
Clarkson, J. P., L. Fawcett, S. G. Anthony and C. Young (2014). "A model for Sclerotinia sclerotiorum infection and disease development in lettuce, based on the effects of temperature, relative humidity and ascospore density." PLoS One 9(4): e94049.
Čmoková, A., M. Kolařík, R. Dobiáš, L. L. Hoyer, H. Janouškovcová, R. Kano, I. Kuklová, P. Lysková, L. Machová, T. Maier, N. Mallátová, M. Man, K. Mencl, P. Nenoff, A. Peano, H. Prausová, D. Stubbe, S. Uhrlaß, T. Větrovský, C. Wiegand and V. Hubka (2020). "Resolving the taxonomy of emerging zoonotic pathogens in the Trichophyton benhamiae complex." Fungal Diversity 104(1): 333-387.
Colhoun, J. (1973). "Effects of environmental factors on plant diseases." Annu. Rev. Phytopathol.;(United States) 11.
Collins, C., T. M. Keane, D. J. Turner, G. O’Keeffe, D. A. Fitzpatrick and S. Doyle (2013). "Genomic and Proteomic Dissection of the Ubiquitous Plant Pathogen, Armillaria mellea: Toward a New Infection Model System." Journal of Proteome Research 12(6): 2552-2570.
Concia, E., A. M. Azzini and M. Conti (2009). "Epidemiology Incidence and Risk Factors for Invasive Candidiasis in High-Risk Patients." Drugs 69(1): 5-14.
Cordeiro, R. A., R. S. N. Brilhante, M. F. G. Rocha, M. A. B. Fechine, L. M. C. Camara, Z. P. Camargo and J. J. C. Sidrim (2006). "Phenotypic characterization and ecological features of Coccidioides spp. from Northeast Brazil." Medical Mycology 44(7): 631-639.
Cross, D. and C. M. Kenerley (2004). "Modelling the growth of Trichoderma virens with limited sampling of digital images." Journal of Applied Microbiology 97(3): 486-494.
Cruz, D. R., L. F. Leandro and G. P. Munkvold (2019). "Effects of temperature and pH on Fusarium oxysporum and soybean seedling disease." Plant disease 103(12): 3234-3243.
da Silva, L. L., H. L. N. Correia, O. S. Gonçalves, P. M. P. Vidigal, R. O. Rosa, M. F. Santana and M. V. de Queiroz (2024). "What lies behind the large genome of Colletotrichum lindemuthianum." Frontiers in Fungal Biology 5.
da Silveira, F. A., T. A. R. Fernandes, C. R. S. Bragança, T. R. Balbino, R. H. S. Diniz, F. M. L. Passos and W. B. da Silveira (2020). "Isolation of xylose-assimilating yeasts and optimization of xylitol production by a new Meyerozyma guilliermondii strain." International Microbiology 23(2): 325-334.
De Hoog, G., A. S. Nishikaku, G. Fernandez-Zeppenfeldt, C. Padín-González, E. Burger, H. Badali, N. Richard-Yegres and A. van den Ende (2007). "Molecular analysis and pathogenicity of the Cladophialophora carrionii complex, with the description of a novel species." Studies in Mycology 58(1): 219-234.
de Hoog, G. S., D. van Diepeningen Anne, E.-S. Mahgoub and W. J. van de Sande Wendy (2020). "New Species of Madurella, Causative Agents of Black-Grain Mycetoma." Journal of Clinical Microbiology 50(3): 988-994.
de Hoog, G. S., V. A. Vicente, M. J. Najafzadeh, M. J. Harrak, H. Badali and S. Seyedmousavi (2011). "Waterborne Exophiala species causing disease in cold-blooded animals." Persoonia - Molecular Phylogeny and Evolution of Fungi 27(1): 46-72.
de Vries, R. P., R. Riley, A. Wiebenga, G. Aguilar-Osorio, S. Amillis, C. A. Uchima, G. Anderluh, M. Asadollahi, M. Askin, K. Barry, E. Battaglia, Ö. Bayram, T. Benocci, S. A. Braus-Stromeyer, C. Caldana, D. Cánovas, G. C. Cerqueira, F. Chen, W. Chen, C. Choi, A. Clum, R. A. C. dos Santos, A. R. d. L. Damásio, G. Diallinas, T. Emri, E. Fekete, M. Flipphi, S. Freyberg, A. Gallo, C. Gournas, R. Hab…
Deak, T. environmental factors influencing yeasts. Biodiversity and Ecophysiology of Yeasts. C. Rosa and G. Péter. Heidelberg, Germany, Springer-Verlag: 155 - 174.
Deploey, J. J. (1990). The Effects of Temperature, Nutrients, and Spore Concentration on the Germination of Conidia from Dactylomyces thermophilus. Biodeterioration Research: Mycotoxins, Biotoxins, Wood Decay, Air Quality, Cultural Properties, General Biodeterioration, and Degradation. G. C. Llewellyn and C. E. O’Rear. Boston, MA, Springer US: 617-626.
Derevnina, L., S. Chin-Wo-Reyes, F. Martin, K. Wood, L. Froenicke, O. Spring and R. Michelmore (2015). "Genome Sequence and Architecture of the Tobacco Downy Mildew Pathogen Peronospora tabacina." Molecular Plant-Microbe Interactions® 28(11): 1198-1215.
Derić, M., J. Latinović, A. Odalović and N. Latinović (2019). "Influence of temperature and light conditions to colony growth of brown rot fungi of stone fruits in Montenegro." Agriculture & Forestry/Poljoprivreda i Sumarstvo 65(3).
Deshaware, S., S. J. Marathe, D. Bedade, J. Deska and S. Shamekh (2021). "Investigation on mycelial growth requirements of Cantharellus cibarius under laboratory conditions." Archives of Microbiology 203(4): 1539-1545.
Desprez-Loustau, M.-L., V. Belrose, M. Bergot, G. Capron, E. Cloppet, C. Husson and D. Piou (2010). "Simulating the effects of climate change on geographical distribution and impact of forest pathogenic fungi." Forests, Carbon Cycle and Climate Change: 253.
Devi, R. and N. Singh (1994). "Effect of temperature and light on growth and sporulation of Fusarium rice sheath rot."
Dhakar, K., R. Jain, S. Tamta and A. Pandey (2014). "Prolonged Laccase Production by a Cold and pH Tolerant Strain of Penicillium pinophilum (MCC 1049) Isolated from a Low Temperature Environment." Enzyme Research 2014(1): 120708.
Domir, S. C., L. R. Schreiber and J. M. Ichida (1991). "Factors Affecting Growth of Ophiostoma ulmi on Elm Callus Tissue." Journal of Environmental Horticulture 9(4): 211-215.
Dong, C. H. and Y. J. Yao (2011). "On the reliability of fungal materials used in studies on Ophiocordyceps sinensis." Journal of Industrial Microbiology and Biotechnology 38(8): 1027-1035.
Doran, W. L. (1922). "Effect of external and internal factors on the germination of fungous spores." Bulletin of the Torrey Botanical Club: 313-340.
Du, M., W. Hu, T. Tamura, M. M. Alshahni, K. Satoh, C. Yamanishi, T. Naito and K. Makimura (2021). "Investigation of the physiological, biochemical and antifungal susceptibility properties of Candida auris." Mycopathologia 186: 189-198.
du Preez, J. C., M. Bosch and B. A. Prior (1986). "Xylose fermentation by Candida shehatae and Pichia stipitis: effects of pH, temperature and substrate concentration." Enzyme and Microbial Technology 8(6): 360-364.
Dubrulle, G., F. Pensec, A. Picot, K. Rigalma, A. Pawtowski, S. Nicolleau, N. Harzic, P. Nodet, R. Baroncelli and G. Le Floch (2020). "Phylogenetic Diversity and Effect of Temperature on Pathogenicity of Colletotrichum lupini." Plant Disease 104(3): 938-950.
Dukik, K., J. F. Muñoz, Y. Jiang, P. Feng, L. Sigler, J. B. Stielow, J. Freeke, A. Jamalian, B. Gerrits van den Ende, J. G. McEwen, O. K. Clay, I. S. Schwartz, N. P. Govender, T. G. Maphanga, C. A. Cuomo, L. F. Moreno, C. Kenyon, A. M. Borman and S. de Hoog (2017). "Novel taxa of thermally dimorphic systemic pathogens in the Ajellomycetaceae (Onygenales)." Mycoses 60(5): 296-309.
Duncan, S. M., R. L. Farrell, J. M. Thwaites, B. W. Held, B. E. Arenz, J. A. Jurgens and R. A. Blanchette (2006). "Endoglucanase-producing fungi isolated from Cape Evans historic expedition hut on Ross Island, Antarctica." Environmental Microbiology 8(7): 1212-1219.
Dvorianinova, E. M., E. A. Sigova, T. D. Mollaev, T. A. Rozhmina, L. P. Kudryavtseva, R. O. Novakovskiy, A. A. Turba, D. A. Zhernova, E. V. Borkhert, E. N. Pushkova, N. V. Melnikova and A. A. Dmitriev (2024). "Comparative Genomic Analysis of Colletotrichum lini Strains with Different Virulence on Flax." Journal of Fungi 10(1): 32.
Edgington, S., L. C. Priyanthie Fernando and K. Jones (2008). "Natural incidence and environmental profiling of the mite-pathogenic fungus Hirsutella thompsonii Fisher for control of the coconut mite in Sri Lanka." International Journal of Pest Management 54(2): 123-127.
Egeberg, R. O., A. E. Elconin and M. C. Egeberg (1964). "Effect of salinity and temperature on Coccidioides immitis and three antagonistic soil saprophytes." Journal of bacteriology 88(2): 473-476.
Eichmeier, A., D.-L. Emilia, E. Hakalova, J. Pecenka, K. Stuskova, S. Ojeda and D. Gramaje (2022). "Draft genome sequence of Phyllosticta ampelicida, the cause of grapevine black rot." Phytopathologia Mediterranea 61(2): 279-282.
Ekendahl, S., A. H. O’Neill, E. Thomsson and K. Pedersen (2003). "Characterisation of Yeasts Isolated from Deep Igneous Rock Aquifers of the Fennoscandian Shield." Microbial Ecology 46(4): 416-428.
Ekesi, S., N. K. Maniania and K. Ampong-Nyarko (1999). "Effect of Temperature on Germination, Radial Growth and Virulence of Metarhizium anisopliae and Beauveria bassiana on Megalurothrips sjostedti." Biocontrol Science and Technology 9(2): 177-185.
El-Gali, Z. I. (2017). "Effect of some ecological factors on growth of Pestalotiopsis spp. isolated from mastic shrubs leaves." Journal of Advanced Botany and Zoology 5(3): 1-5.
Elvira-Recuenco, M., V. Pando, M. Berbegal, A. Manzano Muñoz, E. Iturritxa and R. Raposo (2021). "Influence of temperature and moisture duration on pathogenic life history traits of predominant haplotypes of Fusarium circinatum on Pinus spp. in Spain." Phytopathology® 111(11): 2002-2009.
Emelyanova, E. V. (2005). "Effects of cultivation conditions on the growth of the basidiomycete Coriolus hirsutus in a medium with pentose wood hydrolyzate." Process Biochemistry 40(3): 1119-1124.
Ernst, M., K. Neubert, K. W. Mendgen and S. G. R. Wirsel (2011). "Niche differentiation of two sympatric species of Microdochium colonizing the roots of common reed." BMC Microbiology 11(1): 242.
Erxun, Z., Y. Mei, Z. Hua and L. Zizhu (2002). "Factors affecting the mycelial growth, sporulation and conidial germination of Colletotrichum higginsianum Sacc." Journal of Nanjing Agricultural University 25(2): 47-51.
Evans, H. C. (2016). Frosty pod rot (Moniliophthora roreri). Cacao Diseases: A History of Old Enemies and New Encounters. B. A. Bailey and L. W. Meinhardt. Heidelberg, Germany, Springer: 63-96.
Famurewa, O. and P. O. Olutiola (1991). "Comparison of growth and cellulolytic enzyme production inAspergillus chevalieri andPenicillium steckii from mouldy cacao beans." Folia Microbiologica 36(4): 347-352.
Fan, H., Y. Li, S. Chachar, Y. Yang and C. Guan (2022). "Genome Sequence Resource of Colletotrichum horii, an Important Pathogenic Fungus Threatening Persimmon Production." Plant Disease 106(3): 1052-1055.
Farias, G. S., J. A. Santos, P. Giovanella and L. D. Sette (2022). "Antarctic-derived yeasts: taxonomic identification and resistance to adverse conditions." Anais da Academia Brasileira de Ciências 94: e20210592.
Fell, J. W. and S. A. Meyer (1967). "Systematics of yeast species in the Candida parapsilosis group." Mycopathologia et mycologia applicata 32(3): 177-193.
Feng, L., Z. Anwaier, L. Kemei and T. Biyahong (2024a). "Identification of new pathogens of alfalfa anthracnose (Colletotrichum liriopes) and preliminary study on biological characteristics." Xinjiang Agricultural Sciences 61(3): 690.
Feng, R., H. Wang, X. Zhang, T. Li, C. Huang, S. Zhang, M. Sun, C. Shi, J. Hu and J. Gou (2024b). "Characteristics of Corynespora cassiicola, the causal agent of tobacco Corynespora leaf spot, revealed by genomic and metabolic phenomic analysis." Scientific Reports 14(1): 18326.
Feng, Z., Y. Li, X. Ma, Y. Duan, R. Zhang, T. Hsiang, Y. Niu and G. Sun (2022). "Draft Genome Sequence of Alternaria longipes Causing Tobacco Brown Spot." Plant Disease 106(2): 734-736.
Figueredo, H. M., V. N. Gonçalves, V. M. Godinho, D. V. Lopes, F. S. Oliveira and L. H. Rosa (2020). "Diversity and ecology of cultivable fungi isolated from the thermal soil gradients in Deception Island, Antarctica." Extremophiles 24(2): 219-225.
Finotti, E., D. Moretto, R. Marsella and R. Mercantini (1993). "Temperature effects and fatty acid patterns in Geomyces species isolated from Antarctic soil." Polar Biology 13(2): 127-130.
Firdaus-Raih, M., N. H. F. Hashim, I. Bharudin, M. F. Abu Bakar, K. K. Huang, H. Alias, B. K. Lee, M. N. Mat Isa, S. Mat-Sharani and S. Sulaiman (2018). "The Glaciozyma antarctica genome reveals an array of systems that provide sustained responses towards temperature variations in a persistently cold habitat." PLoS One 13(1): e0189947.
Freel, K. C., G. Charron, J.-B. Leducq, C. R. Landry and J. Schacherer (2015). "Lachancea quebecensis sp. nov., a yeast species consistently isolated from tree bark in the Canadian province of Québec." International Journal of Systematic and Evolutionary Microbiology 65(Pt_10): 3392-3399.
Fujikawa, T., J.-i. Ishihara, F. Vincent Warwick, M. Uchida and M. Tsuji (2024). "Draft genome sequence of the basidiomycetous yeast Mrakia hoshinonis JCM 32575T isolated from Ellesmere Island, Canadian High Arctic." Microbiology Resource Announcements 13(2): e00820-00823.
Furlan, S. A., L. J. Virmond, D. A. Miers, M. Bonatti, R. M. M. Gern and R. Jonas (1997). "Mushroom strains able to grow at high temperatures and low pH values." World Journal of Microbiology and Biotechnology 13(6): 689-692.
Furukawa, T., K. Ushiyama and K. Kishi (2005). "Botrytis blight of Taiwanese toad lily caused by Botrytis elliptica (Berkeley) Cooke." Journal of General Plant Pathology 71(1): 95-97.
Gañán, L., R. A. White, M. L. Friesen, T. L. Peever and A. Amiri (2020). "A Genome Resource for the Apple Powdery Mildew Pathogen Podosphaera leucotricha." Phytopathology® 110(11): 1756-1758.
Garcia, J. F., D. P. Lawrence, A. Morales-Cruz, R. Travadon, A. Minio, R. Hernandez-Martinez, P. E. Rolshausen, K. Baumgartner and D. Cantu (2021). "Phylogenomics of Plant-Associated Botryosphaeriaceae Species." Frontiers in Microbiology 12.
Garfinkel, A. R., K. P. Coats, D. L. Sherry and G. A. Chastagner (2019). "Genetic analysis reveals unprecedented diversity of a globally-important plant pathogenic genus." Scientific Reports 9(1): 6671.
Garibaldi, A. and B. Aloj (1980). Observations on biology and control of Uromyces transversalis (Thum) Winter on Gladiolus in Southern Italy. III International Symposium on Flower Bulbs 109, Nyborg, Denmark ISHS.
Gazzetti, K., E. L. Diaconu, I. M. Nanni, A. Ciriani and M. Collina (2019). "Genome Sequence Resource for Stemphylium vesicarium, Causing Brown Spot Disease of Pear." Molecular Plant-Microbe Interactions® 32(8): 935-938.
Gezgin, Y., D. M. Gül, S. S. Şenşatar, C. U. Kara, S. Sargın, F. V. Sukan and R. Eltem (2020). "Evaluation ofTrichoderma atroviride and Trichoderma citrinoviride growth profiles and their potentials as biocontrol agent and biofertilizer." Turkish Journal of Biochemistry 45(2): 163-175.
Ghanbarnia, K., W. Dilantha Fernando and G. Crow (2009). "Developing rainfall-and temperature-based models to describe infection of canola under field conditions caused by pycnidiospores of Leptosphaeria maculans." Phytopathology 99(7): 879-886.
Gilbert, F. A. (1960). "The submerged culture of Morchella." Mycologia 52(2): 201-209.
Gilles, T. and R. Kennedy (2003). "Effects of an Interaction Between Inoculum Density and Temperature on Germination of Puccinia allii Urediniospores and Leek Rust Progress." Phytopathology® 93(4): 413-420.
Giraldo, A., J. Gené, D. A. Sutton, H. Madrid, G. S. de Hoog, J. Cano, C. Decock, P. W. Crous and J. Guarro (2015). "Phylogeny of Sarocladium (Hypocreales)." Persoonia - Molecular Phylogeny and Evolution of Fungi 34(1): 10-24.
Glässnerová, K., F. Sklenář, Ž. Jurjević, J. Houbraken, T. Yaguchi, C. M. Visagie, J. Gené, J. P. Z. Siqueira, A. Kubátová, M. Kolařík and V. Hubka (2022). "A monograph of Aspergillus section Candidi." Studies in Mycology 102(1): 1-51.
Gleason, F. H. and P. A. McGee (2008). "Chytrids cannot survive at high temperatures in liquid growth media: implications for soil ecosystems." Fungal Ecology 1(2): 99-101.
Gock, M. A., A. D. Hocking, J. I. Pitt and P. G. Poulos (2003). "Influence of temperature, water activity and pH on growth of some xerophilic fungi." International Journal of Food Microbiology 81(1): 11-19.
Gomi, K. (2014). ASPERGILLUS | Aspergillus oryzae. Encyclopedia of Food Microbiology (Second Edition). C. A. Batt and M. L. Tortorello. Oxford, Academic Press: 92-96.
Gong, W., Y. Wang, C. Xie, Y. Zhou, Z. Zhu and Y. Peng (2020). "Whole genome sequence of an edible and medicinal mushroom, Hericium erinaceus (Basidiomycota, Fungi)." Genomics 112(3): 2393-2399.
Goordial, J., I. Raymond-Bouchard, R. Riley, J. Ronholm, N. Shapiro, T. Woyke, M. LaButti Kurt, H. Tice, M. Amirebrahimi, V. Grigoriev Igor, C. Greer, C. Bakermans and L. Whyte (2016). "Improved High-Quality Draft Genome Sequence of the Eurypsychrophile Rhodotorula sp. JG1b, Isolated from Permafrost in the Hyperarid Upper-Elevation McMurdo Dry Valleys, Antarctica." Genome Announcements 4(2): 10.1…
Gottlieb, D. (1950). "The physiology of spore germination in fungi." The Botanical Review 16(5): 229-257.
Govindaraju, C., S. Patil, K. Chandrasekar, S. Ganesh, G. Kulasekaran, S. Chemate and M. Balamurugan (2020). "Cerebral phaeohyphomycosis: Importance of early diagnosis and management." Indonesian Journal of Neurosurgery 3(1).
Grosch, R. and A. Kofoet (2003). "Influence of temperature, pH and inoculum density on bottom rot on lettuce caused by Rhizoctonia solani/Einfluss von Temperatur, pH und Inokulumdichte auf die Salatfäule verursacht durch Rhizoctonia solani." Zeitschrift für Pflanzenkrankheiten und Pflanzenschutz/Journal of Plant Diseases and Protection: 366-378.
Guillot, J. and R. Bond (1999). "Malassezia pachydermatis: a review." Medical Mycology 37(5): 295-306.
Guo, X., G. Wang, J. Gong and D. Xiao (2008). "Comparisons of culture conditions and peptide toxins in three Amanita species." Mycosystema 27(5): 745-756.
Gupta, V. and A. Sharma (2013). "Assessment of optimum temperature of Trichoderma harzianum by monitoring radial growth and population dynamics in different compost manures under different temperature." Octa journal of biosciences 1(2).
Haase, M. A. B., J. Kominek, Q. K. Langdon, C. P. Kurtzman and C. T. Hittinger (2017). "Genome sequence and physiological analysis of Yamadazyma laniorum f.a. sp. nov. and a reevaluation of the apocryphal xylose fermentation of its sister species, Candida tenuis." FEMS Yeast Research 17(3): fox019.
Hacskaylo, E., J. G. Palmer and J. Vozzo (1965). "Effect of temperature on growth and respiration of ectotrophic mycorrhizal fungi." Mycologia 57(5): 748-756.
Hallsworth, J. E. and N. Magan (1999). "Water and Temperature Relations of Growth of the Entomogenous Fungi Beauveria bassiana, Metarhizium anisopliae, and Paecilomyces farinosus." Journal of Invertebrate Pathology 74(3): 261-266.
Hamzah, A., M. A. Zarin, A. A. Hamid, O. Omar and S. Senafi (2012). "Optimal physical and nutrient parameters for growth of Trichoderma virens UKMP-1M for heavy crude oil degradation." Sains Malaysiana 41(1): 71-79.
Han, B.-Z. and R. M. J. Nout (2000). "Effects of temperature, water activity and gas atmosphere on mycelial growth of tempe fungi Rhizopus microsporus var. microsporus and R. microsporus var. oligosporus." World Journal of Microbiology and Biotechnology 16(8): 853-858.
Han, Y. C., X. G. Zeng, F. Y. Xiang, L. Ren, F. Y. Chen and Y. C. Gu (2016). "Distribution and Characteristics of Colletotrichum spp. Associated with Anthracnose of Strawberry in Hubei, China." Plant Disease 100(5): 996-1006.
Hansali, K., Z.-R. Zhang, G.-L. Liu, Z. Chi and Z.-M. Chi (2023). "The Pathogenic Yeast Metschnikowia bicuspidata var. bicuspidata in the Aquacultured Ecosystem and Its Biocontrol." Journal of Fungi 9(10): 1024.
Hassan, F. and G. M. Medany (2012). "Studies on submerged culture conditions for mycelial biomass production of wood ears mushroom (Auricularia polytricha)." Middle East Journal of Agriculture Research 1(1): 33-39.
He, J., Z. Yang, B. Hu, X. Ji, Y. Wei, L. Lin and Q. Zhang (2015). "Correlation of polyunsaturated fatty acids with the cold adaptation of Rhodotorula glutinis." Yeast 32(11): 683-690.
Heath, L. A. F. and H. O. W. Eggins (1965). "Effects of light, temperature and nutrients on the production of conidia and sclerotia by forms ofAspergillus japonicus." Experientia 21(7): 385-386.
Hebly, M., A. Brickwedde, I. Bolat, M. R. M. Driessen, E. A. F. de Hulster, M. van den Broek, J. T. Pronk, J.-M. Geertman, J.-M. Daran and P. Daran-Lapujade (2015). "S. cerevisiae × S. eubayanus interspecific hybrid, the best of both worlds and beyond." FEMS Yeast Research 15(3).
Helston, R. M., J. A. Box, W. Tang and P. Baumann (2010). "Schizosaccharomyces cryophilus sp. nov., a new species of fission yeast." FEMS Yeast Research 10(6): 779-786.
Hempherson-Jones, F. M. and K. Phelps (1989). "Climatic factors influencing spore production in Alternaria brassicae and Alternaria brassicicola." Annals of Applied Biology 114(3): 449-458.
Hess, O. C. J., T. van der Deure, M. Bolander, C. A. Leal Dutra and J. Z. Shik (2024). "The evolution of thermal performance curves in fungi farmed by attine ant mutualists in above-ground or below-ground microclimates." Journal of Evolutionary Biology 38(1): 83-93.
Hiratsuka, N. (1934). "Physiological Studies on Uromyces Fabae, f. sp. Viciae-Fabae." Shokubutsugaku Zasshi 48(569): 309-325.
Hiscox, J., G. Clarkson, M. Savoury, G. Powell, I. Savva, M. Lloyd, J. Shipcott, A. Choimes, X. Amargant Cumbriu and L. Boddy (2016). "Effects of pre-colonisation and temperature on interspecific fungal interactions in wood." Fungal Ecology 21: 32-42.
Hoffmann, K., S. Discher and K. Voigt (2007). "Revision of the genus Absidia (Mucorales, Zygomycetes) based on physiological, phylogenetic, and morphological characters; thermotolerant Absidia spp. form a coherent group, Mycocladiaceae fam. nov." Mycological Research 111(10): 1169-1183.
Hongchao, S., F. Yuan, M. Wei and S. Tuanyuan (2022). "Genome sequencing and comparative analysis of the gastrointestinal yeast Cyniclomyces guttulatus isolated from rabbit." Mycosystema 41(2).
Hou, Z., R. Yao, Y. Cheng, Q. He, S. Qi, Z. Wang and Z. Xu (2015). "Preliminary study on the biological characteristics of Lactarius volemus mycelia." 食用菌学报 (Journal of Edible Fungi) 22(34 - 37).
Howell, A. (1940). "Studies on Histoplasma capsulatum and Similar Form-Species. II. Effect of Temperature." Mycologia 32(5): 671-680.
Huang, L., X. Zhang, Y. Yang, H. Zou, B. Fang and W. Liu (2021). "High-Quality Genome Resource of Diaporthe destruens Causing Foot Rot Disease of Sweet Potato." Plant Disease 105(10): 3279-3281.
Huang, L. P., B. Jin, P. Lant and J. Zhou (2005). "Simultaneous saccharification and fermentation of potato starch wastewater to lactic acid by Rhizopus oryzae and Rhizopus arrhizus." Biochemical Engineering Journal 23(3): 265-276.
Huang, M., Z. Ma and X. Zhou (2020a). "Comparative Genomic Data Provide New Insight on the Evolution of Pathogenicity in Sporothrix Species." Frontiers in Microbiology 11.
Huang, W.-P., Y.-J. Du, Y. Yang, J.-N. He, Q. Lei, X.-Y. Yang, K.-Q. Zhang and X.-M. Niu (2020b). "Two CRISPR/Cas9 Systems Developed in Thermomyces dupontii and Characterization of Key Gene Functions in Thermolide Biosynthesis and Fungal Adaptation." Applied and Environmental Microbiology 86(20): e01486-01420.
Huang, X. and S. Nie (2015). "The structure of mushroom polysaccharides and their beneficial role in health." Food & Function 6(10): 3205-3217.
Hýsek, J., R. Vavera and P. Růžek (2019). "Cultivation Intensity in Combination with Other Ecological Factors as Limiting Ones for the Abundance of Phytopathogenic Fungi on Wheat." Microbial Ecology 78(3): 565-574.
Ianutsevich, E. A., O. A. Danilova, O. A. Grum-Grzhimaylo and V. M. Tereshina (2023). "The Role of Osmolytes and Membrane Lipids in the Adaptation of Acidophilic Fungi." Microorganisms 11(7): 1733.
Imtiaj, A., C. Jayasinghe, G. W. Lee, H. Y. Kim, M. J. Shim, H.-S. Rho, H. S. Lee, H. Hur, M. W. Lee and U.-Y. Lee (2008). "Physicochemical requirement for the vegetative growth of Schizophyllum commune collected from different ecological origins." Mycobiology 36(1): 34-39.
Imtiaj, A., C. Jayasinghe, G. W. Lee and T.-S. Lee (2009). "Comparative study of environmental and nutritional factors on the mycelial growth of edible mushrooms." Journal of Culture collections 6(1): 97-105.
Infantino, A., M. Zaccardelli, C. Costa, H. Ozkilinc, A. Habibi and T. Peever (2016). "A new disease of grasspea (Lathyrus sativus) caused by Ascochyta lentis var. lathyri." Journal of Plant Pathology: 541-548.
Ito, T., A. Nakagiri, M. Tanticharoen and L. Manoch (2001). "Mycobiota of mangrove forest soil in Thailand." IFO Research Communications 20: 50-60.
James, S. A., A. Parker, C. Purse, A. Telatin, D. Baker, R. Evans, S. Holmes, S. G. P. Funnell and S. R. Carding (2023). "Draft Genome Sequence of a Primate Isolate of Kazachstania pintolopesii." Mycopathologia 188(5): 821-823.
Jeon, S.-M. and K.-H. Ka (2014). "Mycelial growth and extracellular enzyme activities of wood-decaying mushroom strains on solid media." The Korean Journal of Mycology 42(1): 40-49.
Jeon, S.-M., M.-S. Kim and K.-H. Ka (2012). "Effects of medium, temperature and pH on mycelial growth and cellulase activity of ectomycorrhizal fungi from Korean forests." The Korean Journal of Mycology 40(4): 191-203.
Jermini, M. F. G. and W. Schmidt-Lorenz (1987). "Cardinal Temperatures for Growth of Osmotolerant Yeasts in Broths at Different Water Activity Values." Journal of Food Protection 50(6): 473-478.
Jiang, Y., K. Dukik, J. F. Muñoz, L. Sigler, I. S. Schwartz, N. P. Govender, C. Kenyon, P. Feng, B. G. van den Ende, J. B. Stielow, A. M. Stchigel, H. Lu and S. de Hoog (2018). "Phylogeny, ecology and taxonomy of systemic pathogens and their relatives in Ajellomycetaceae (Onygenales): Blastomyces, Emergomyces, Emmonsia, Emmonsiellopsis." Fungal Diversity 90(1): 245-291.
Jiang, Z.-R., H. Masuya and H. Kajimura (2022). "Fungal Flora in Adult Females of the Rearing Population of Ambrosia Beetle Euwallacea interjectus (Blandford) (Coleoptera: Curculionidae: Scolytinae): Does It Differ from the Wild Population?" Diversity 14(7): 535.
Jiaojiao, Z., W. Fen, L. Kuanbo, L. Qing, Y. Ying and D. Caihong (2018). "Heat and light stresses affect metabolite production in the fruit body of the medicinal mushroom Cordyceps militaris." Applied Microbiology and Biotechnology 102(10): 4523-4533.
Jo, W.-S., D.-G. Kim, S.-J. Seok, H.-Y. Jung and S.-C. Park (2014). "The culture conditions for the mycelial growth of Auricularia auricula-judae." Journal of Mushroom 12(2): 88-95.
Johnstone, K. I. and C. J. La Touche (1956). "Cultural characteristics of dysgonic strains of Microsporum canis bodin." Transactions of the British Mycological Society 39(4): 442-IN444.
Joo, J. H., J. M. Lim, H. O. Kim, S. W. Kim, H. J. Hwang, J. W. Choi and J. W. Yun (2004). "Optimization of submerged culture conditions for exopolysaccharide production in Sarcodon aspratus (Berk) S.lto TG-3." World Journal of Microbiology and Biotechnology 20(7): 767-773.
Kadhim, S. K., J. K. Al-Janabi and A. H. Al-Hamadani (2015). "In vitro, determination of optimal conditions of growth and proteolytic activity of clinical isolates of Trichophyton rubrum." Journal of contemporary medical sciences 1(03).
Kadooka, C., K. Mori, K. Okutsu, Y. Yoshizaki, K. Takamine, K. Tashiro, H. Tamaki and T. Futagami (2021). "Chromosome-Level Genome Sequence of Aspergillus chevalieri M1, Isolated from Katsuobushi." Microbiology Resource Announcements 10(37): 10.1128/mra.00385-00321.
Kalaw, S., D. Alfonso, R. Dulay, A. De Leon, J. Undan, J. Undan and R. Reyes (2016). "Optimization of culture conditions for secondary mycelial growth of wild macrofungi from selected areas in Central Luzon, Philippines." Current research in environmental & applied mycology 6(4): 277-287.
Kamga, S. F., F. T. Ndjomatchoua, R. A. Guimapi, I. Klingen, C. Tchawoua, A.-G. R. Hjelkrem, K. H. Thunes and F. M. Kakmeni (2022). "The effect of climate variability in the efficacy of the entomopathogenic fungus Metarhizium acridum against the desert locust Schistocerca gregaria." Scientific Reports 12(1): 7535.
Kaminskyj, S. G. (2001). "Fundamentals of growth, storage, genetics and microscopy of Aspergillus nidulans." Fungal Genetics Reports 48(1): 25-31.
Kancherla, R. P., M. B. Durling, J. Stenlid and N. Högberg (2017). "Draft genome of the brown-rot fungus Fomitopsis pinicola GR9-4." Data in brief 15: 496.
[truncated: 297 more rows]
